# Supplementary material for: Ecoclimate drivers shape virome diversity in a globally invasive tick species
Source: ISME J. 2024 May 15;18(1):wrae087. doi: 10.1093/ismejo/wrae087 (PMC11187987; doi:10.1093/ismejo/wrae087)
Supplement: Supplementary_Data_wrae087 [file supplementary_data_wrae087.zip]

Archive with 19 entries (19 files):
- Supplementary figure and Table legends.docx
- supplementary_figure10.pdf
- supplementary_figure11.pdf
- supplementary_figure12.pdf
- supplementary_figure13.pdf
- supplementary_figure14.pdf
- supplementary_figure15.pdf
- supplementary_figure16.pdf
- supplementary_figure1_20220814.pdf
- supplementary_figure2_20220717.pdf
- supplementary_figure3_20240328.pdf
- supplementary_figure4_20220915.pdf
- supplementary_figure5_20220915.pdf
- supplementary_figure6_20220915.pdf
- supplementary_figure7_20220915.pdf
- supplementary_figure8_20220915.pdf
- supplementary_figure9.pdf
- Supplementary_table_1.xlsx
- Supplementary_table_2-9.docx
