# Supplementary material for: Ecoclimate drivers shape virome diversity in a globally invasive tick species
Source: ISME J. 2024 May 15;18(1):wrae087. doi: 10.1093/ismejo/wrae087 (PMC11187987; doi:10.1093/ismejo/wrae087)
Supplement: Supplementary_Data_wrae087 [file supplementary_data_wrae087.zip › Supplementary_table_1.xlsx]

## Sheet: Table S1
Table S1 Meta-information, virome diversity, and pathogenic viral abundance for each library included in this study.
Sample_name	Gender	Bloodmeal	Feeding_animal	longtitude	latitude	colletion_date	Ecological_enviroment1	Air pressure	Wind speed	Mean Temperature	Humidity	Maximum Temperature	Maximum Precipitation	Mininum Temperature	Mean Precipitation	Coastline Group	Pathogenic_viral_abundance	Shannon_index	Simpson_index	Simpson_E	McIntosh_E	Chao1	ACE	Mammal_biodiversity	SnowIce	Barren	Open_Water	Evergreen_Deciduous_Needleleaf_Trees	Evergreen_Broadleaf_Trees	Deciduous_Broadleaf_Trees	Mixed_Trees	Shrubs	Herbaceous_Vegetation	Cultivated_Managed_Vegetation	Regularly_Flooded_Vegetation	Urban_BuildUp	Tick anti-viral immunity	Elevation	Bf	Ch	Ct	Dk	Gt	Ho	Pg	Sh	Livestock_biodiversity
AHHl_1257	1	1	2	117.962	32.3231	07/02/2019	1	1012.78	2.17008	16.0454	77.503	34.5385	180.164	-2.20868	94.1884	Group01	0	3.57935	0.855624	0.11942	0.263661	63.6	91.0737	37	0	0	0	0	0	0	0	0	0	100	0	0	1417.27	403.5	968.55	24561.3	717.49	3269.02	268.174	0.589153	5627.47	26.3959	1.42249
AHHl_1258	1	1	2	117.962	32.3231	07/02/2019	1	1012.78	2.17008	16.0454	77.503	34.5385	180.164	-2.20868	94.1884	Group01	0.0230063	2.27321	0.532604	0.030134	0.0372507	71.75	92.147	37	0	0	0	0	0	0	0	0	0	100	0	0	1494.31	403.5	968.55	24561.3	717.49	3269.02	268.174	0.589153	5627.47	26.3959	1.42249
AHHl_1259	1	1	2	117.962	32.3231	07/02/2019	1	1012.78	2.17008	16.0454	77.503	34.5385	180.164	-2.20868	94.1884	Group01	0	2.52285	0.630576	0.0429669	0.121988	74	166.154	37	0	0	0	0	0	0	0	0	0	100	0	0	1823.68	403.5	968.55	24561.3	717.49	3269.02	268.174	0.589153	5627.47	26.3959	1.42249
AHHl_1260	2	1	2	117.962	32.3231	07/02/2019	1	1012.78	2.17008	16.0454	77.503	34.5385	180.164	-2.20868	94.1884	Group01	0	2.56868	0.736632	0.108485	0.453106	63	53.3361	37	0	0	0	0	0	0	0	0	0	100	0	0	2057.54	403.5	968.55	24561.3	717.49	3269.02	268.174	0.589153	5627.47	26.3959	1.42249
AHHl_1261	2	1	2	117.962	32.3231	07/02/2019	1	1012.78	2.17008	16.0454	77.503	34.5385	180.164	-2.20868	94.1884	Group01	0	2.19574	0.708711	0.0686603	0.417908	53	78.6313	37	0	0	0	0	0	0	0	0	0	100	0	0	1282	403.5	968.55	24561.3	717.49	3269.02	268.174	0.589153	5627.47	26.3959	1.42249
AHHl_1262	1	1	2	117.544	32.6392	07/03/2019	1	1013.37	2.12154	15.9801	77.2402	34.3705	183.735	-2.88894	90.2662	Group01	0	3.89519	0.89269	0.160668	0.325633	63.1429	117.284	33	0	0	0	0	0	18	51	0	0	32	0	0	1894.31	679	1141.14	35325.7	49.903	3334.67	724.049	0.541056	8331.96	26.7962	1.27099
AHHl_1263	1	1	2	117.544	32.6392	07/03/2019	1	1013.37	2.12154	15.9801	77.2402	34.3705	183.735	-2.88894	90.2662	Group01	0	3.96156	0.888181	0.159696	0.659217	58.5	86.4409	33	0	0	0	0	0	18	51	0	0	32	0	0	1586.06	679	1141.14	35325.7	49.903	3334.67	724.049	0.541056	8331.96	26.7962	1.27099
AHHl_1264	1	1	2	117.544	32.6392	07/03/2019	1	1013.37	2.12154	15.9801	77.2402	34.3705	183.735	-2.88894	90.2662	Group01	0.0133797	3.91493	0.879815	0.160009	0.738031	55	74.0912	33	0	0	0	0	0	18	51	0	0	32	0	0	1843.85	679	1141.14	35325.7	49.903	3334.67	724.049	0.541056	8331.96	26.7962	1.27099
AHHl_1265	1	1	3	117.544	32.6392	07/03/2019	1	1013.37	2.12154	15.9801	77.2402	34.3705	183.735	-2.88894	90.2662	Group01	0.356591	3.85075	0.886399	0.179647	0.745862	50.6667	62.2932	33	0	0	0	0	0	18	51	0	0	32	0	0	2121.03	679	1141.14	35325.7	49.903	3334.67	724.049	0.541056	8331.96	26.7962	1.27099
AHHl_1306	1	1	2	118.042	31.7975	07/16/2019	1	1013.25	2.15425	16.7028	76.8465	34.6826	189.973	-0.871951	104.378	Group01	109.972	1.99347	0.587934	0.0606699	0.169163	40.6	50.32	45	0	0	0	18	0	0	32	0	0	49	0	0	1377.25	404	1402.57	59642.8	817.953	6676.4	71.9993	0.467196	3814.85	0	0.964731
AHHl_1307	1	1	2	118.042	31.7975	07/16/2019	1	1013.25	2.15425	16.7028	76.8465	34.6826	189.973	-0.871951	104.378	Group01	0	3.46735	0.859415	0.187188	0.671033	38.75	52.8863	45	0	0	0	18	0	0	32	0	0	49	0	0	1329.54	404	1402.57	59642.8	817.953	6676.4	71.9993	0.467196	3814.85	0	0.964731
AHHl_1308	1	1	2	118.042	31.7975	07/16/2019	1	1013.25	2.15425	16.7028	76.8465	34.6826	189.973	-0.871951	104.378	Group01	0	3.30368	0.833336	0.157897	0.672676	44.1111	81.768	45	0	0	0	18	0	0	32	0	0	49	0	0	1108.72	404	1402.57	59642.8	817.953	6676.4	71.9993	0.467196	3814.85	0	0.964731
AHHl_1313	1	1	2	117.92	31.7885	07/19/2019	1	1013.03	2.15425	16.6878	76.7956	34.6804	190.524	-0.918485	103.503	Group01	0	0.721027	0.262088	0.0338794	0.129983	45.1429	73.974	44	0	0	0	0	0	0	0	0	0	100	0	0	181.906	493.5	1139.51	42381.5	990.404	7060.41	87.0786	0.548551	3647.22	0	1.1662
BJHl_1245	1	1	4	115.9	40.5169	06/27/2019	2	961.98	2.23554	10.5658	51.2186	31.5477	110.145	-12.6807	42.969	Group01	0.019878	2.54857	0.612973	0.0397507	0.120303	68.1111	92.1938	43	0	0	0	3	0	6	26	0	30	35	0	0	1791.94	47	0	10623.9	100.511	758.277	0	5.52967	1138.61	0	0.826724
BJHl_1246	1	1	4	115.9	40.5169	06/27/2019	2	961.98	2.23554	10.5658	51.2186	31.5477	110.145	-12.6807	42.969	Group01	0.0188455	3.05392	0.777446	0.0748881	0.321276	63.6	82.825	43	0	0	0	3	0	6	26	0	30	35	0	0	1645.03	47	0	10623.9	100.511	758.277	0	5.52967	1138.61	0	0.826724
BJHl_1249	2	1	4	115.9	40.5169	06/27/2019	2	961.98	2.23554	10.5658	51.2186	31.5477	110.145	-12.6807	42.969	Group01	0	1.97398	0.490219	0.0377236	0.0293009	55	76.4103	43	0	0	0	3	0	6	26	0	30	35	0	0	2237.1	47	0	10623.9	100.511	758.277	0	5.52967	1138.61	0	0.826724
BJHl_1250	2	1	4	115.9	40.5169	06/27/2019	2	961.98	2.23554	10.5658	51.2186	31.5477	110.145	-12.6807	42.969	Group01	0.025745	2.12236	0.53224	0.0454862	0.0351224	48.4286	63.0719	43	0	0	0	3	0	6	26	0	30	35	0	0	2460.54	47	0	10623.9	100.511	758.277	0	5.52967	1138.61	0	0.826724
BJHl_238	2	1	4	116.044	39.7573	05/30/2018	1	994.994	2.16631	12.5326	53.3841	32.6021	129.69	-10.4394	41.5932	Group01	0	3.67758	0.867584	0.179809	0.757036	47.1429	61.799	42	0	0	0	3	0	0	0	0	0	97	0	0	3657.88	34	0	41779.6	431.489	1439.01	966.938	3.83494	5929.48	2820.06	1.15545
BJHl_240	2	1	4	116.044	39.7573	05/30/2018	1	994.994	2.16631	12.5326	53.3841	32.6021	129.69	-10.4394	41.5932	Group01	0	2.81479	0.756982	0.141894	0.385518	29.5	55.3461	42	0	0	0	3	0	0	0	0	0	97	0	0	3390.39	34	0	41779.6	431.489	1439.01	966.938	3.83494	5929.48	2820.06	1.15545
BJHl_598	1	2	2	116.044	39.7573	05/30/2018	1	994.994	2.16631	12.5326	53.3841	32.6021	129.69	-10.4394	41.5932	Group01	0	0.518391	0.139443	0.0446938	0.122754	28	33.4424	42	0	0	0	3	0	0	0	0	0	97	0	0	1048.73	34	0	41779.6	431.489	1439.01	966.938	3.83494	5929.48	2820.06	1.15545
CQHl_1309	1	1	2	107.314	29.2803	07/18/2019	3	967.002	1.31424	18.1995	77.025	35.0224	120.237	4.9045	104.21	Group05	0	3.89154	0.888505	0.19083	0.640593	50	80.7225	92	0	0	0	0	0	0	47	0	0	53	0	0	1556.33	471	1376.39	45895.8	595.302	5795.67	0	7.42849	18054.5	30.0311	1.3793
CQHl_1310	1	1	2	107.314	29.2803	07/18/2019	3	967.002	1.31424	18.1995	77.025	35.0224	120.237	4.9045	104.21	Group05	0	3.58549	0.844795	0.119317	0.694681	58.5	95.5755	92	0	0	0	0	0	0	47	0	0	53	0	0	1354.4	471	1376.39	45895.8	595.302	5795.67	0	7.42849	18054.5	30.0311	1.3793
CQHl_1311	1	1	2	107.314	29.2803	07/18/2019	3	967.002	1.31424	18.1995	77.025	35.0224	120.237	4.9045	104.21	Group05	0	4.02603	0.901411	0.211316	0.768794	49.875	60.4932	92	0	0	0	0	0	0	47	0	0	53	0	0	1909.26	471	1376.39	45895.8	595.302	5795.67	0	7.42849	18054.5	30.0311	1.3793
CQHl_1376	1	2	2	107.314	29.2803	07/18/2019	3	967.002	1.31424	18.1995	77.025	35.0224	120.237	4.9045	104.21	Group05	0	3.28996	0.828105	0.22375	0.704764	26.2	29.5945	92	0	0	0	0	0	0	47	0	0	53	0	0	156.768	471	1376.39	45895.8	595.302	5795.67	0	7.42849	18054.5	30.0311	1.3793
CQHl_1378	1	2	2	107.314	29.2803	07/18/2019	3	967.002	1.31424	18.1995	77.025	35.0224	120.237	4.9045	104.21	Group05	0	3.1386	0.818211	0.19646	0.678119	28.75	37.8194	92	0	0	0	0	0	0	47	0	0	53	0	0	175.501	471	1376.39	45895.8	595.302	5795.67	0	7.42849	18054.5	30.0311	1.3793
CQHl_1380	1	2	2	107.314	29.2803	07/18/2019	3	967.002	1.31424	18.1995	77.025	35.0224	120.237	4.9045	104.21	Group05	0	3.32419	0.857204	0.318318	0.724359	25	25.7334	92	0	0	0	0	0	0	47	0	0	53	0	0	152.74	471	1376.39	45895.8	595.302	5795.67	0	7.42849	18054.5	30.0311	1.3793
CQHl_1381	1	2	2	107.314	29.2803	07/18/2019	3	967.002	1.31424	18.1995	77.025	35.0224	120.237	4.9045	104.21	Group05	0.0490729	2.81624	0.807545	0.2165	0.651049	31.5	37.9738	92	0	0	0	0	0	0	47	0	0	53	0	0	134.657	471	1376.39	45895.8	595.302	5795.67	0	7.42849	18054.5	30.0311	1.3793
CQHl_1382	1	2	2	107.314	29.2803	07/18/2019	3	967.002	1.31424	18.1995	77.025	35.0224	120.237	4.9045	104.21	Group05	0.0336716	2.37941	0.744548	0.206033	0.646674	20.2	26.5877	92	0	0	0	0	0	0	47	0	0	53	0	0	76.1522	471	1376.39	45895.8	595.302	5795.67	0	7.42849	18054.5	30.0311	1.3793
CQHl_1383	1	2	2	107.314	29.2803	07/18/2019	3	967.002	1.31424	18.1995	77.025	35.0224	120.237	4.9045	104.21	Group05	0	2.82837	0.80316	0.241917	0.6559	24.3333	30.8469	92	0	0	0	0	0	0	47	0	0	53	0	0	76.4177	471	1376.39	45895.8	595.302	5795.67	0	7.42849	18054.5	30.0311	1.3793
CQHl_1384	1	2	2	107.314	29.2803	07/18/2019	3	967.002	1.31424	18.1995	77.025	35.0224	120.237	4.9045	104.21	Group05	0	2.71403	0.79049	0.265169	0.673118	21.3333	25.7085	92	0	0	0	0	0	0	47	0	0	53	0	0	53.6682	471	1376.39	45895.8	595.302	5795.67	0	7.42849	18054.5	30.0311	1.3793
CQHl_1385	1	2	2	107.314	29.2803	07/18/2019	3	967.002	1.31424	18.1995	77.025	35.0224	120.237	4.9045	104.21	Group05	0	0.802478	0.209067	0.0903092	0.0246254	14	14	92	0	0	0	0	0	0	47	0	0	53	0	0	70.229	471	1376.39	45895.8	595.302	5795.67	0	7.42849	18054.5	30.0311	1.3793
CQHl_1386	1	2	2	107.314	29.2803	07/18/2019	3	967.002	1.31424	18.1995	77.025	35.0224	120.237	4.9045	104.21	Group05	0	1.36906	0.374738	0.0799665	0.0531111	20.1111	23.5704	92	0	0	0	0	0	0	47	0	0	53	0	0	53.8078	471	1376.39	45895.8	595.302	5795.67	0	7.42849	18054.5	30.0311	1.3793
GSHl_1117	1	1	2	108.136	35.7286	05/30/2019	4	870.652	2.03225	10.1224	60.9882	31.739	75.6009	-9.69889	50.0139	Group05	0	1.41666	0.355476	0.0323236	0.211503	51.5	92.7716	48	0	0	0	0	0	0	0	0	0	100	0	0	1499.4	1600.5	0	659.859	1497.18	124.602	3447.92	12.1346	589.68	883.22	2.07834
GSHl_1118	1	1	2	108.136	35.7286	05/30/2019	4	870.652	2.03225	10.1224	60.9882	31.739	75.6009	-9.69889	50.0139	Group05	0	1.57868	0.497291	0.0473624	0.305777	61.5	75.7809	48	0	0	0	0	0	0	0	0	0	100	0	0	1337.29	1600.5	0	659.859	1497.18	124.602	3447.92	12.1346	589.68	883.22	2.07834
GSHl_1119	1	1	2	108.136	35.7286	05/30/2019	4	870.652	2.03225	10.1224	60.9882	31.739	75.6009	-9.69889	50.0139	Group05	0	0.565763	0.123691	0.0308419	0.0154124	44	57.6554	48	0	0	0	0	0	0	0	0	0	100	0	0	1784.35	1600.5	0	659.859	1497.18	124.602	3447.92	12.1346	589.68	883.22	2.07834
GSHl_1120	2	1	2	108.136	35.7286	05/30/2019	4	870.652	2.03225	10.1224	60.9882	31.739	75.6009	-9.69889	50.0139	Group05	0	0.797154	0.220843	0.0388921	0.183403	37.5	126.274	48	0	0	0	0	0	0	0	0	0	100	0	0	1942.39	1600.5	0	659.859	1497.18	124.602	3447.92	12.1346	589.68	883.22	2.07834
GSHl_1121	2	1	2	108.136	35.7286	05/30/2019	4	870.652	2.03225	10.1224	60.9882	31.739	75.6009	-9.69889	50.0139	Group05	0	1.42687	0.362945	0.0436034	0.314074	38	76.4298	48	0	0	0	0	0	0	0	0	0	100	0	0	1921.12	1600.5	0	659.859	1497.18	124.602	3447.92	12.1346	589.68	883.22	2.07834
GSHl_1122	2	1	2	108.136	35.7286	05/30/2019	4	870.652	2.03225	10.1224	60.9882	31.739	75.6009	-9.69889	50.0139	Group05	0	1.51891	0.400081	0.037042	0.242592	51	84.0113	48	0	0	0	0	0	0	0	0	0	100	0	0	2407.67	1600.5	0	659.859	1497.18	124.602	3447.92	12.1346	589.68	883.22	2.07834
GSHl_1123	1	1	1	108.332	35.6478	05/30/2019	4	877.642	2.03225	10.2735	62.1076	32.0162	75.7196	-9.62856	49.8975	Group05	0	0.806667	0.185404	0.03069	0.0910002	42.5	54.6683	47	0	0	0	0	0	0	0	0	36	64	0	0	1773.99	766.5	0	416.894	1530.08	142.983	3099.73	13.4635	713.43	1018.51	2.12105
GSHl_1124	1	1	1	108.332	35.6478	05/30/2019	4	877.642	2.03225	10.2735	62.1076	32.0162	75.7196	-9.62856	49.8975	Group05	0	0.725491	0.161081	0.0313687	0.0201694	44	59.3911	47	0	0	0	0	0	0	0	0	36	64	0	0	1791.38	766.5	0	416.894	1530.08	142.983	3099.73	13.4635	713.43	1018.51	2.12105
GSHl_1125	1	1	1	108.332	35.6478	05/30/2019	4	877.642	2.03225	10.2735	62.1076	32.0162	75.7196	-9.62856	49.8975	Group05	0	0.975953	0.248315	0.0380099	0.14174	37.5	52.5446	47	0	0	0	0	0	0	0	0	36	64	0	0	1763.71	766.5	0	416.894	1530.08	142.983	3099.73	13.4635	713.43	1018.51	2.12105
GSHl_1126	2	1	1	108.332	35.6478	05/30/2019	4	877.642	2.03225	10.2735	62.1076	32.0162	75.7196	-9.62856	49.8975	Group05	0	1.13509	0.26724	0.0368839	0.121437	40.75	75.6553	47	0	0	0	0	0	0	0	0	36	64	0	0	1375.21	766.5	0	416.894	1530.08	142.983	3099.73	13.4635	713.43	1018.51	2.12105
GSHl_1127	2	1	1	108.332	35.6478	05/30/2019	4	877.642	2.03225	10.2735	62.1076	32.0162	75.7196	-9.62856	49.8975	Group05	0	1.7565	0.596384	0.0707886	0.428188	35.6	49.4837	47	0	0	0	0	0	0	0	0	36	64	0	0	1258.53	766.5	0	416.894	1530.08	142.983	3099.73	13.4635	713.43	1018.51	2.12105
GSHl_1128	2	1	1	108.332	35.6478	05/30/2019	4	877.642	2.03225	10.2735	62.1076	32.0162	75.7196	-9.62856	49.8975	Group05	0	1.36792	0.348608	0.0357017	0.320974	49.4286	97.4316	47	0	0	0	0	0	0	0	0	36	64	0	0	1876.33	766.5	0	416.894	1530.08	142.983	3099.73	13.4635	713.43	1018.51	2.12105
GXHl_1138	1	1	2	107.867	35.7747	05/29/2019	1	866.595	2.02582	10.2335	60.0323	31.4936	75.6684	-9.2591	50.5993	Group05	0	0.846307	0.210605	0.0351887	0.134918	37.2	45.0137	45	0	0	0	0	0	0	0	0	36	64	0	0	1142.63	849	0	741.455	1727.58	139.053	3247.28	12.5722	691.938	946.193	2.15637
GXHl_1139	1	1	2	107.867	35.7747	05/29/2019	1	866.595	2.02582	10.2335	60.0323	31.4936	75.6684	-9.2591	50.5993	Group05	0	1.42975	0.528048	0.0623194	0.254794	41.5	97.8719	45	0	0	0	0	0	0	0	0	36	64	0	0	1012.02	849	0	741.455	1727.58	139.053	3247.28	12.5722	691.938	946.193	2.15637
GXHl_1140	1	1	2	107.867	35.7747	05/29/2019	1	866.595	2.02582	10.2335	60.0323	31.4936	75.6684	-9.2591	50.5993	Group05	0	1.08919	0.35623	0.0470712	0.328873	44.25	138.378	45	0	0	0	0	0	0	0	0	36	64	0	0	1182.81	849	0	741.455	1727.58	139.053	3247.28	12.5722	691.938	946.193	2.15637
GXHl_1149	2	1	2	107.867	35.7747	05/29/2019	1	866.595	2.02582	10.2335	60.0323	31.4936	75.6684	-9.2591	50.5993	Group05	0	3.05924	0.814904	0.105934	0.530521	54.1111	81.5994	45	0	0	0	0	0	0	0	0	36	64	0	0	1362.98	849	0	741.455	1727.58	139.053	3247.28	12.5722	691.938	946.193	2.15637
GXHl_1150	2	1	2	107.867	35.7747	05/29/2019	1	866.595	2.02582	10.2335	60.0323	31.4936	75.6684	-9.2591	50.5993	Group05	0	2.83601	0.800191	0.131705	0.529191	43.6	87.9571	45	0	0	0	0	0	0	0	0	36	64	0	0	1671.38	849	0	741.455	1727.58	139.053	3247.28	12.5722	691.938	946.193	2.15637
GZHl_1214	1	1	1	106.089	25.7495	06/22/2019	3	903.749	1.54776	17.5449	78.6332	30.6341	127.292	5.20487	109.379	Group03	17.814	3.94514	0.903199	0.229566	0.641975	47.1429	76.2585	91	0	0	0	0	0	0	32	2	0	66	0	0	1141.89	0	1822.59	23739.3	1258.16	4182.8	606.107	52.3398	6495.4	0	1.69031
GZHl_1215	2	1	1	106.089	25.7495	06/22/2019	3	903.749	1.54776	17.5449	78.6332	30.6341	127.292	5.20487	109.379	Group03	0	3.3842	0.838983	0.182663	0.707015	41	55.103	91	0	0	0	0	0	0	32	2	0	66	0	0	1450.98	0	1822.59	23739.3	1258.16	4182.8	606.107	52.3398	6495.4	0	1.69031
GZHl_1216	2	1	1	106.089	25.7495	06/22/2019	3	903.749	1.54776	17.5449	78.6332	30.6341	127.292	5.20487	109.379	Group03	0	3.37819	0.838546	0.193553	0.698614	35	47.1241	91	0	0	0	0	0	0	32	2	0	66	0	0	1315.42	0	1822.59	23739.3	1258.16	4182.8	606.107	52.3398	6495.4	0	1.69031
HbHl_1315	1	1	4	113.317	32.2564	07/25/2019	3	1001.85	2.07265	16.6346	71.0154	34.2732	159.028	-2.38561	75.0899	Group03	0	1.26782	0.305908	0.0360183	0.0413227	43.3333	55.575	41	0	0	0	0	0	0	0	0	0	100	0	0	1339.21	222	1598.63	40018.3	486.55	4541.91	2772.67	0.451025	5319.68	0.973699	1.38303
HbHl_1316	1	1	4	113.317	32.2564	07/25/2019	3	1001.85	2.07265	16.6346	71.0154	34.2732	159.028	-2.38561	75.0899	Group03	0	3.60804	0.859645	0.154887	0.469179	50	77.2151	41	0	0	0	0	0	0	0	0	0	100	0	0	1700.33	222	1598.63	40018.3	486.55	4541.91	2772.67	0.451025	5319.68	0.973699	1.38303
HbHl_1317	1	1	4	113.317	32.2564	07/25/2019	3	1001.85	2.07265	16.6346	71.0154	34.2732	159.028	-2.38561	75.0899	Group03	0	3.49148	0.845441	0.122076	0.226332	62.1667	104.151	41	0	0	0	0	0	0	0	0	0	100	0	0	1450.17	222	1598.63	40018.3	486.55	4541.91	2772.67	0.451025	5319.68	0.973699	1.38303
HbHl_1318	2	1	4	113.317	32.2564	07/25/2019	3	1001.85	2.07265	16.6346	71.0154	34.2732	159.028	-2.38561	75.0899	Group03	0	3.29494	0.826123	0.112768	0.27795	55	76.1542	41	0	0	0	0	0	0	0	0	0	100	0	0	2137.95	222	1598.63	40018.3	486.55	4541.91	2772.67	0.451025	5319.68	0.973699	1.38303
HbHl_1319	2	1	4	113.317	32.2564	07/25/2019	3	1001.85	2.07265	16.6346	71.0154	34.2732	159.028	-2.38561	75.0899	Group03	0	3.71527	0.851587	0.149733	0.735155	58.75	75.721	41	0	0	0	0	0	0	0	0	0	100	0	0	2141.13	222	1598.63	40018.3	486.55	4541.91	2772.67	0.451025	5319.68	0.973699	1.38303
HbHl_1320	2	1	4	113.317	32.2564	07/25/2019	3	1001.85	2.07265	16.6346	71.0154	34.2732	159.028	-2.38561	75.0899	Group03	0	4.1768	0.919447	0.238735	0.764214	56.6667	70.9058	41	0	0	0	0	0	0	0	0	0	100	0	0	1970.21	222	1598.63	40018.3	486.55	4541.91	2772.67	0.451025	5319.68	0.973699	1.38303
HbHl_1363	1	1	4	113.317	32.2564	07/25/2019	3	1001.85	2.07265	16.6346	71.0154	34.2732	159.028	-2.38561	75.0899	Group03	0	2.63487	0.647646	0.0767042	0.058097	40.5	48.2468	41	0	0	0	0	0	0	0	0	0	100	0	0	1291.14	222	1598.63	40018.3	486.55	4541.91	2772.67	0.451025	5319.68	0.973699	1.38303
HbHl_1364	1	1	4	113.317	32.2564	07/25/2019	3	1001.85	2.07265	16.6346	71.0154	34.2732	159.028	-2.38561	75.0899	Group03	0.0565332	2.6938	0.683029	0.0769479	0.0686663	42.875	58.5944	41	0	0	0	0	0	0	0	0	0	100	0	0	1146.1	222	1598.63	40018.3	486.55	4541.91	2772.67	0.451025	5319.68	0.973699	1.38303
HbHl_1365	1	1	4	113.317	32.2564	07/25/2019	3	1001.85	2.07265	16.6346	71.0154	34.2732	159.028	-2.38561	75.0899	Group03	0.00994045	4.03065	0.908771	0.304485	0.79002	37	40.8793	41	0	0	0	0	0	0	0	0	0	100	0	0	1235.94	222	1598.63	40018.3	486.55	4541.91	2772.67	0.451025	5319.68	0.973699	1.38303
HbHl_1366	1	1	4	113.317	32.2564	07/25/2019	3	1001.85	2.07265	16.6346	71.0154	34.2732	159.028	-2.38561	75.0899	Group03	0.0240671	3.03053	0.774889	0.120061	0.102436	43.4286	59.8657	41	0	0	0	0	0	0	0	0	0	100	0	0	1315.17	222	1598.63	40018.3	486.55	4541.91	2772.67	0.451025	5319.68	0.973699	1.38303
HbHl_1367	1	1	4	113.317	32.2564	07/25/2019	3	1001.85	2.07265	16.6346	71.0154	34.2732	159.028	-2.38561	75.0899	Group03	0	3.65634	0.879834	0.252175	0.72946	38	42.679	41	0	0	0	0	0	0	0	0	0	100	0	0	1326.72	222	1598.63	40018.3	486.55	4541.91	2772.67	0.451025	5319.68	0.973699	1.38303
HbHl_1368	1	1	4	113.317	32.2564	07/25/2019	3	1001.85	2.07265	16.6346	71.0154	34.2732	159.028	-2.38561	75.0899	Group03	0	3.78163	0.885641	0.273262	0.767136	32.75	37.8003	41	0	0	0	0	0	0	0	0	0	100	0	0	1263.7	222	1598.63	40018.3	486.55	4541.91	2772.67	0.451025	5319.68	0.973699	1.38303
HbHl_1369	1	1	4	113.317	32.2564	07/25/2019	3	1001.85	2.07265	16.6346	71.0154	34.2732	159.028	-2.38561	75.0899	Group03	0.0237692	2.49549	0.614699	0.0648843	0.0547046	41.3636	52.2614	41	0	0	0	0	0	0	0	0	0	100	0	0	1497.38	222	1598.63	40018.3	486.55	4541.91	2772.67	0.451025	5319.68	0.973699	1.38303
HBHl_467	2	1	4	115.588	39.4497	08/25/2018	2	990.299	2.15615	12.2026	56.574	32.5587	123.469	-11.2377	39.6618	Group01	0	1.42162	0.339252	0.0329008	0.0766272	59.75	90.7468	32	0	0	8	0	0	0	0	0	0	92	0	0	2793.57	34.5	0	147920	155.894	8306.81	3532.11	23.6981	12282.2	2644.82	0.898113
HBHl_469	2	1	4	115.588	39.4497	08/25/2018	2	990.299	2.15615	12.2026	56.574	32.5587	123.469	-11.2377	39.6618	Group01	56.3568	1.42705	0.351711	0.0291042	0.110193	56.1111	104.375	32	0	0	8	0	0	0	0	0	0	92	0	0	1869.64	34.5	0	147920	155.894	8306.81	3532.11	23.6981	12282.2	2644.82	0.898113
HBHl_470	1	1	4	115.588	39.4497	08/25/2018	2	990.299	2.15615	12.2026	56.574	32.5587	123.469	-11.2377	39.6618	Group01	0	0.471086	0.108107	0.0311447	0.0827599	37.25	70.5821	32	0	0	8	0	0	0	0	0	0	92	0	0	1408.4	34.5	0	147920	155.894	8306.81	3532.11	23.6981	12282.2	2644.82	0.898113
HBHl_471	1	1	4	115.588	39.4497	08/25/2018	2	990.299	2.15615	12.2026	56.574	32.5587	123.469	-11.2377	39.6618	Group01	0	0.531678	0.127957	0.0260621	0.174851	49.6	71.1624	32	0	0	8	0	0	0	0	0	0	92	0	0	1527.53	34.5	0	147920	155.894	8306.81	3532.11	23.6981	12282.2	2644.82	0.898113
HBHl_569	1	2	2	115.588	39.4497	08/25/2018	2	990.299	2.15615	12.2026	56.574	32.5587	123.469	-11.2377	39.6618	Group01	0.1792	0.0642267	0.0106019	0.0348523	0.00140038	30	38.4971	32	0	0	8	0	0	0	0	0	0	92	0	0	352.154	34.5	0	147920	155.894	8306.81	3532.11	23.6981	12282.2	2644.82	0.898113
HNHl_1217	1	1	1	111.456	33.8437	06/17/2019	2	973.961	2.23011	15.4349	63.7024	34.2408	104.379	-2.71402	60.8702	Group04	0	3.49077	0.860622	0.155972	0.170397	47.4286	62.5257	50	0	0	0	5	0	30	27	15	0	22	0	0	1551.64	597.5	0	17948.6	428.396	5436.95	351.866	5.21251	1747.19	2.28879	1.28774
HNHl_1218	2	1	1	111.456	33.8437	06/17/2019	2	973.961	2.23011	15.4349	63.7024	34.2408	104.379	-2.71402	60.8702	Group04	0	3.41587	0.860788	0.239444	0.710067	33.5	45.2805	50	0	0	0	5	0	30	27	15	0	22	0	0	1261.17	597.5	0	17948.6	428.396	5436.95	351.866	5.21251	1747.19	2.28879	1.28774
HNHl_1219	2	1	1	111.456	33.8437	06/17/2019	2	973.961	2.23011	15.4349	63.7024	34.2408	104.379	-2.71402	60.8702	Group04	0	3.65399	0.864416	0.171523	0.518636	43.8571	56.271	50	0	0	0	5	0	30	27	15	0	22	0	0	1562.5	597.5	0	17948.6	428.396	5436.95	351.866	5.21251	1747.19	2.28879	1.28774
HNHl_1220	2	1	1	111.456	33.8437	06/17/2019	2	973.961	2.23011	15.4349	63.7024	34.2408	104.379	-2.71402	60.8702	Group04	0	3.45288	0.840302	0.156546	0.69028	42.3333	64.0934	50	0	0	0	5	0	30	27	15	0	22	0	0	1271.59	597.5	0	17948.6	428.396	5436.95	351.866	5.21251	1747.19	2.28879	1.28774
HNHl_1221	1	1	2	112.632	34.4363	06/17/2019	1	986.781	2.19839	15.591	61.3498	33.9366	125.878	-3.32692	56.6279	Group03	0	3.87831	0.874351	0.162422	0.737978	52.5	69.8684	42	0	0	0	0	0	0	0	0	0	100	0	0	1608.86	52	0	72974.4	3425.55	8818.04	1256.17	2.91152	23777.3	878.962	1.44795
HNHl_1222	1	1	2	112.632	34.4363	06/17/2019	1	986.781	2.19839	15.591	61.3498	33.9366	125.878	-3.32692	56.6279	Group03	0	3.71186	0.878944	0.217385	0.710086	41.75	53.9577	42	0	0	0	0	0	0	0	0	0	100	0	0	1013.28	52	0	72974.4	3425.55	8818.04	1256.17	2.91152	23777.3	878.962	1.44795
HNHl_1223	2	1	2	112.632	34.4363	06/17/2019	1	986.781	2.19839	15.591	61.3498	33.9366	125.878	-3.32692	56.6279	Group03	0.0224933	3.59461	0.853677	0.189838	0.729838	41.25	51.2045	42	0	0	0	0	0	0	0	0	0	100	0	0	1506.67	52	0	72974.4	3425.55	8818.04	1256.17	2.91152	23777.3	878.962	1.44795
HNHl_1224	2	1	2	112.632	34.4363	06/17/2019	1	986.781	2.19839	15.591	61.3498	33.9366	125.878	-3.32692	56.6279	Group03	457.278	2.39794	0.663157	0.0724082	0.0402952	45.6667	75.9543	42	0	0	0	0	0	0	0	0	0	100	0	0	987.686	52	0	72974.4	3425.55	8818.04	1256.17	2.91152	23777.3	878.962	1.44795
HNHl_1225	2	1	2	112.632	34.4363	06/17/2019	1	986.781	2.19839	15.591	61.3498	33.9366	125.878	-3.32692	56.6279	Group03	0.0212977	2.47873	0.610204	0.0466445	0.0443935	59.2	79.597	42	0	0	0	0	0	0	0	0	0	100	0	0	1904.96	52	0	72974.4	3425.55	8818.04	1256.17	2.91152	23777.3	878.962	1.44795
HNHl_1226	1	1	2	110.895	34.5183	06/21/2019	1	930.223	2.16719	13.1681	61.7876	33.2296	89.5406	-5.4292	53.8048	Group04	0	1.67526	0.567056	0.115488	0.272145	23	32.7624	50	0	0	13	0	0	0	0	0	0	28	0	60	1600.96	329.5	0	51109.2	701.199	7854.24	1382.62	4.22943	6248.12	341.664	1.20609
HNHl_1227	2	1	2	110.895	34.5183	06/21/2019	1	930.223	2.16719	13.1681	61.7876	33.2296	89.5406	-5.4292	53.8048	Group04	0	3.25292	0.825301	0.190804	0.687758	32	39.991	50	0	0	13	0	0	0	0	0	0	28	0	60	446.909	329.5	0	51109.2	701.199	7854.24	1382.62	4.22943	6248.12	341.664	1.20609
HNHl_1228	2	1	2	110.895	34.5183	06/21/2019	1	930.223	2.16719	13.1681	61.7876	33.2296	89.5406	-5.4292	53.8048	Group04	0	3.60082	0.84314	0.130104	0.6988	51	69.3962	50	0	0	13	0	0	0	0	0	0	28	0	60	1062.72	329.5	0	51109.2	701.199	7854.24	1382.62	4.22943	6248.12	341.664	1.20609
HNHl_1229	2	1	4	110.895	34.5183	06/21/2019	1	930.223	2.16719	13.1681	61.7876	33.2296	89.5406	-5.4292	53.8048	Group04	0	3.2298	0.810341	0.138753	0.676685	45	66.9019	50	0	0	13	0	0	0	0	0	0	28	0	60	596.131	329.5	0	51109.2	701.199	7854.24	1382.62	4.22943	6248.12	341.664	1.20609
HNHl_1230	1	1	4	111.868	33.85	06/18/2019	2	984.511	2.20883	15.7629	63.5549	34.2074	107.978	-2.65698	60.7686	Group04	0	3.95906	0.902828	0.239326	0.74596	45.5	56.9842	49	0	0	0	0	0	28	21	12	0	38	0	0	1902.93	150.5	0	25575.9	470.844	7181.64	353.705	4.72684	1870.69	3.57696	1.18267
HNHl_1232	2	1	1	111.868	33.85	06/18/2019	2	984.511	2.20883	15.7629	63.5549	34.2074	107.978	-2.65698	60.7686	Group04	0	2.5493	0.666439	0.0611827	0.0537978	62	107.702	49	0	0	0	0	0	28	21	12	0	38	0	0	1074.61	150.5	0	25575.9	470.844	7181.64	353.705	4.72684	1870.69	3.57696	1.18267
HNHl_1233	2	1	1	111.868	33.85	06/18/2019	2	984.511	2.20883	15.7629	63.5549	34.2074	107.978	-2.65698	60.7686	Group04	0	3.33519	0.81828	0.134219	0.704275	44.1111	66.8115	49	0	0	0	0	0	28	21	12	0	38	0	0	1144.27	150.5	0	25575.9	470.844	7181.64	353.705	4.72684	1870.69	3.57696	1.18267
HNHl_1234	1	1	2	111.868	33.85	06/18/2019	2	984.511	2.20883	15.7629	63.5549	34.2074	107.978	-2.65698	60.7686	Group04	0	3.39977	0.827109	0.131455	0.668458	49	65.9149	49	0	0	0	0	0	28	21	12	0	38	0	0	806.552	150.5	0	25575.9	470.844	7181.64	353.705	4.72684	1870.69	3.57696	1.18267
HNHl_1235	1	1	2	111.868	33.85	06/18/2019	2	984.511	2.20883	15.7629	63.5549	34.2074	107.978	-2.65698	60.7686	Group04	0	3.55323	0.864625	0.167884	0.696486	46.3333	69.0126	49	0	0	0	0	0	28	21	12	0	38	0	0	926.595	150.5	0	25575.9	470.844	7181.64	353.705	4.72684	1870.69	3.57696	1.18267
HNHl_1236	2	1	2	111.868	33.85	06/18/2019	2	984.511	2.20883	15.7629	63.5549	34.2074	107.978	-2.65698	60.7686	Group04	0	3.35434	0.842269	0.21133	0.726086	34.2	43.427	49	0	0	0	0	0	28	21	12	0	38	0	0	990.485	150.5	0	25575.9	470.844	7181.64	353.705	4.72684	1870.69	3.57696	1.18267
HNHl_1237	2	1	2	111.868	33.85	06/18/2019	2	984.511	2.20883	15.7629	63.5549	34.2074	107.978	-2.65698	60.7686	Group04	0	3.10675	0.797082	0.140803	0.104911	53.3333	62.128	49	0	0	0	0	0	28	21	12	0	38	0	0	1355.56	150.5	0	25575.9	470.844	7181.64	353.705	4.72684	1870.69	3.57696	1.18267
HNHl_1238	2	1	2	111.868	33.85	06/18/2019	2	984.511	2.20883	15.7629	63.5549	34.2074	107.978	-2.65698	60.7686	Group04	0	3.00097	0.818338	0.144862	0.460711	43	61.3244	49	0	0	0	0	0	28	21	12	0	38	0	0	1002.41	150.5	0	25575.9	470.844	7181.64	353.705	4.72684	1870.69	3.57696	1.18267
HNHl_1239	1	1	2	111.467	33.8262	06/17/2019	2	973.961	2.23011	15.4349	63.7024	34.2408	104.379	-2.71402	60.8702	Group04	0	3.22287	0.801375	0.13985	0.0956555	36.2	39.7906	49	0	0	0	0	0	0	33	0	0	67	0	0	2216.37	520.5	0	19585.8	433.86	5454.92	329.711	5.10115	1711.15	2.86201	1.23575
HNHl_1240	1	1	2	111.467	33.8262	06/17/2019	2	973.961	2.23011	15.4349	63.7024	34.2408	104.379	-2.71402	60.8702	Group04	0	3.76373	0.876388	0.172124	0.730798	47.9091	62.2027	49	0	0	0	0	0	0	33	0	0	67	0	0	2010.87	520.5	0	19585.8	433.86	5454.92	329.711	5.10115	1711.15	2.86201	1.23575
HNHl_1241	1	1	2	111.467	33.8262	06/17/2019	2	973.961	2.23011	15.4349	63.7024	34.2408	104.379	-2.71402	60.8702	Group04	0	3.83506	0.889031	0.191734	0.750842	53	70.293	49	0	0	0	0	0	0	33	0	0	67	0	0	2227.82	520.5	0	19585.8	433.86	5454.92	329.711	5.10115	1711.15	2.86201	1.23575
HNHl_1242	2	1	2	111.467	33.8262	06/17/2019	2	973.961	2.23011	15.4349	63.7024	34.2408	104.379	-2.71402	60.8702	Group04	284.745	3.00931	0.77354	0.0802869	0.0607006	58.2727	102.324	49	0	0	0	0	0	0	33	0	0	67	0	0	1152.79	520.5	0	19585.8	433.86	5454.92	329.711	5.10115	1711.15	2.86201	1.23575
HNHl_1243	2	1	2	111.467	33.8262	06/17/2019	2	973.961	2.23011	15.4349	63.7024	34.2408	104.379	-2.71402	60.8702	Group04	0.0899096	3.11712	0.786817	0.10424	0.0913629	52.2	72.5208	49	0	0	0	0	0	0	33	0	0	67	0	0	2275.85	520.5	0	19585.8	433.86	5454.92	329.711	5.10115	1711.15	2.86201	1.23575
HNHl_1244	2	1	2	111.467	33.8262	06/17/2019	2	973.961	2.23011	15.4349	63.7024	34.2408	104.379	-2.71402	60.8702	Group04	0	3.77994	0.864556	0.129529	0.718565	62	98.5666	49	0	0	0	0	0	0	33	0	0	67	0	0	1609.03	520.5	0	19585.8	433.86	5454.92	329.711	5.10115	1711.15	2.86201	1.23575
hnHl_1266	1	1	2	109.831	28.2183	07/02/2019	3	987.389	1.30964	17.1986	81.9306	34.6381	147.757	1.8667	126.986	Group04	0	3.91647	0.894604	0.220652	0.737899	46.75	57.0275	61	0	0	0	10	0	0	65	25	0	0	0	0	1999.84	79	1298.77	13866.7	1405.07	1967.13	5819.55	8.66994	5009.89	0	2.08249
hnHl_1267	1	1	2	109.831	28.2183	07/02/2019	3	987.389	1.30964	17.1986	81.9306	34.6381	147.757	1.8667	126.986	Group04	0	3.50414	0.827974	0.10765	0.668425	61.5	108.309	61	0	0	0	10	0	0	65	25	0	0	0	0	1570.62	79	1298.77	13866.7	1405.07	1967.13	5819.55	8.66994	5009.89	0	2.08249
hnHl_1268	1	1	2	109.831	28.2183	07/02/2019	3	987.389	1.30964	17.1986	81.9306	34.6381	147.757	1.8667	126.986	Group04	0	3.68868	0.860203	0.158961	0.688411	73	75.5871	61	0	0	0	10	0	0	65	25	0	0	0	0	1497.16	79	1298.77	13866.7	1405.07	1967.13	5819.55	8.66994	5009.89	0	2.08249
hnHl_1271	2	1	2	109.831	28.2183	07/02/2019	3	987.389	1.30964	17.1986	81.9306	34.6381	147.757	1.8667	126.986	Group04	0	3.63995	0.854359	0.163481	0.713468	42.8571	53.6436	61	0	0	0	10	0	0	65	25	0	0	0	0	2124.9	79	1298.77	13866.7	1405.07	1967.13	5819.55	8.66994	5009.89	0	2.08249
hnHl_1272	1	1	4	109.568	28.4259	07/04/2019	3	975.373	1.18562	16.7447	81.6416	34.3874	144.367	1.55365	125.014	Group04	0.00961909	3.86761	0.890826	0.208175	0.735702	47.5	62.7119	62	0	0	0	0	0	0	27	9	0	63	1	0	1876.81	132	1642.43	29402.2	1322.72	6060.28	4867.4	7.01529	9692.25	0	1.88387
hnHl_1273	1	1	4	109.568	28.4259	07/04/2019	3	975.373	1.18562	16.7447	81.6416	34.3874	144.367	1.55365	125.014	Group04	0	3.78881	0.882901	0.230804	0.721563	37.75	44.0779	62	0	0	0	0	0	0	27	9	0	63	1	0	1845.48	132	1642.43	29402.2	1322.72	6060.28	4867.4	7.01529	9692.25	0	1.88387
hnHl_1274	1	1	4	109.568	28.4259	07/04/2019	3	975.373	1.18562	16.7447	81.6416	34.3874	144.367	1.55365	125.014	Group04	0	3.2746	0.809831	0.138381	0.259008	43	51.3769	62	0	0	0	0	0	0	27	9	0	63	1	0	1876.65	132	1642.43	29402.2	1322.72	6060.28	4867.4	7.01529	9692.25	0	1.88387
hnHl_1275	2	1	4	109.568	28.4259	07/04/2019	3	975.373	1.18562	16.7447	81.6416	34.3874	144.367	1.55365	125.014	Group04	0.026739	3.78045	0.885186	0.185314	0.310711	49	61.3817	62	0	0	0	0	0	0	27	9	0	63	1	0	2322.05	132	1642.43	29402.2	1322.72	6060.28	4867.4	7.01529	9692.25	0	1.88387
hnHl_1276	2	1	4	109.568	28.4259	07/04/2019	3	975.373	1.18562	16.7447	81.6416	34.3874	144.367	1.55365	125.014	Group04	0	3.61826	0.859545	0.158216	0.676666	54	87.9754	62	0	0	0	0	0	0	27	9	0	63	1	0	2461.23	132	1642.43	29402.2	1322.72	6060.28	4867.4	7.01529	9692.25	0	1.88387
hnHl_1277	2	1	4	109.568	28.4259	07/04/2019	3	975.373	1.18562	16.7447	81.6416	34.3874	144.367	1.55365	125.014	Group04	0	3.62611	0.870896	0.172126	0.730614	64.5	81.8459	62	0	0	0	0	0	0	27	9	0	63	1	0	2698.11	132	1642.43	29402.2	1322.72	6060.28	4867.4	7.01529	9692.25	0	1.88387
hnHl_1278	2	1	2	109.834	28.2133	07/02/2019	3	987.593	1.24946	17.251	81.8521	34.6533	148.602	1.90393	125.306	Group04	0	3.46247	0.842008	0.158236	0.699989	43	58.9329	61	0	0	0	18	0	0	36	11	0	35	0	0	1850.04	94.5	1186.5	14924	1119.85	2204.35	4898.5	7.83614	4743.61	0	2.00794
hnHl_1279	1	1	2	109.37	28.6256	07/03/2019	3	960.15	1.18562	16.1515	81.4719	34.1122	141.062	1.17018	122.1	Group04	0	3.47956	0.844115	0.133646	0.671041	55.2	90.8134	69	0	0	0	0	26	0	34	0	0	40	0	0	1235.1	82.5	2263.7	33380.6	1014.94	4476.19	5792.46	8.33886	7561.31	0	1.76801
hnHl_1280	1	1	2	109.37	28.6256	07/03/2019	3	960.15	1.18562	16.1515	81.4719	34.1122	141.062	1.17018	122.1	Group04	0	3.99959	0.9071	0.234006	0.759997	52.4286	68.151	69	0	0	0	0	26	0	34	0	0	40	0	0	2350.05	82.5	2263.7	33380.6	1014.94	4476.19	5792.46	8.33886	7561.31	0	1.76801
hnHl_1281	1	1	2	109.37	28.6256	07/03/2019	3	960.15	1.18562	16.1515	81.4719	34.1122	141.062	1.17018	122.1	Group04	0	4.04791	0.902857	0.21446	0.753938	51.75	62.4018	69	0	0	0	0	26	0	34	0	0	40	0	0	2031.88	82.5	2263.7	33380.6	1014.94	4476.19	5792.46	8.33886	7561.31	0	1.76801
hnHl_1282	2	1	2	109.37	28.6256	07/03/2019	3	960.15	1.18562	16.1515	81.4719	34.1122	141.062	1.17018	122.1	Group04	0	3.47447	0.848732	0.194434	0.699886	37	49.5809	69	0	0	0	0	26	0	34	0	0	40	0	0	1587.44	82.5	2263.7	33380.6	1014.94	4476.19	5792.46	8.33886	7561.31	0	1.76801
hnHl_1283	2	1	2	109.37	28.6256	07/03/2019	3	960.15	1.18562	16.1515	81.4719	34.1122	141.062	1.17018	122.1	Group04	0	3.17409	0.801634	0.140033	0.657457	36.6	47.2345	69	0	0	0	0	26	0	34	0	0	40	0	0	1500.61	82.5	2263.7	33380.6	1014.94	4476.19	5792.46	8.33886	7561.31	0	1.76801
hnHl_1284	2	1	2	109.37	28.6256	07/03/2019	3	960.15	1.18562	16.1515	81.4719	34.1122	141.062	1.17018	122.1	Group04	0	1.7897	0.476302	0.0465731	0.0805857	43.5	68.0553	69	0	0	0	0	26	0	34	0	0	40	0	0	1239.99	82.5	2263.7	33380.6	1014.94	4476.19	5792.46	8.33886	7561.31	0	1.76801
hnHl_1285	1	1	2	109.568	28.4259	07/03/2019	3	975.373	1.18562	16.7447	81.6416	34.3874	144.367	1.55365	125.014	Group04	0	3.69809	0.87449	0.181079	0.710848	50	73.0203	62	0	0	0	0	0	0	27	9	0	63	1	0	1798.77	132	1642.43	29402.2	1322.72	6060.28	4867.4	7.01529	9692.25	0	1.88387
hnHl_1286	1	1	2	109.568	28.4259	07/03/2019	3	975.373	1.18562	16.7447	81.6416	34.3874	144.367	1.55365	125.014	Group04	0	3.79309	0.878403	0.167835	0.712479	56.5	85.1174	62	0	0	0	0	0	0	27	9	0	63	1	0	1343.88	132	1642.43	29402.2	1322.72	6060.28	4867.4	7.01529	9692.25	0	1.88387
hnHl_1287	1	1	2	109.568	28.4259	07/03/2019	3	975.373	1.18562	16.7447	81.6416	34.3874	144.367	1.55365	125.014	Group04	0	3.15005	0.836066	0.381252	0.375722	17.6667	48.7572	62	0	0	0	0	0	0	27	9	0	63	1	0	1626.8	132	1642.43	29402.2	1322.72	6060.28	4867.4	7.01529	9692.25	0	1.88387
hnHl_1288	2	1	2	109.568	28.4259	07/03/2019	3	975.373	1.18562	16.7447	81.6416	34.3874	144.367	1.55365	125.014	Group04	0	3.66836	0.859317	0.145065	0.71394	55.4286	84.9929	62	0	0	0	0	0	0	27	9	0	63	1	0	2153.95	132	1642.43	29402.2	1322.72	6060.28	4867.4	7.01529	9692.25	0	1.88387
hnHl_1289	2	1	2	109.568	28.4259	07/03/2019	3	975.373	1.18562	16.7447	81.6416	34.3874	144.367	1.55365	125.014	Group04	0.0425686	3.61908	0.854241	0.145971	0.701314	51.2	72.9467	62	0	0	0	0	0	0	27	9	0	63	1	0	1705	132	1642.43	29402.2	1322.72	6060.28	4867.4	7.01529	9692.25	0	1.88387
hnHl_1290	2	1	2	109.568	28.4259	07/03/2019	3	975.373	1.18562	16.7447	81.6416	34.3874	144.367	1.55365	125.014	Group04	0	3.27665	0.809394	0.149898	0.668945	40	55.4111	62	0	0	0	0	0	0	27	9	0	63	1	0	1320.75	132	1642.43	29402.2	1322.72	6060.28	4867.4	7.01529	9692.25	0	1.88387
HNHl_270	1	1	4	113.972	31.9417	06/09/2018	3	1003.92	2.08946	16.7035	72.7041	34.4591	183.23	-2.06394	88.1482	Group03	0.0316481	3.76441	0.881126	0.210306	0.746113	46	60.5722	41	0	0	15	15	0	0	33	0	0	37	0	0	3501.37	891.5	26.0858	90488.6	521.654	5258.24	14.9294	2.62454	764.583	0	0.423458
HNHl_271	1	1	4	113.972	31.9417	06/09/2018	3	1003.92	2.08946	16.7035	72.7041	34.4591	183.23	-2.06394	88.1482	Group03	0	3.7533	0.880523	0.232494	0.755233	38.5	47.368	41	0	0	15	15	0	0	33	0	0	37	0	0	3628.79	891.5	26.0858	90488.6	521.654	5258.24	14.9294	2.62454	764.583	0	0.423458
JLHl_221	1	1	4	125.704	41.4335	05/01/2018	5	977.416	2.0074	7.08678	67.5218	30.0032	120.205	-19.9043	66.9627	Group01	0	1.63618	0.463589	0.0454693	0.175732	41.9091	53.7197	43	0	6	0	13	0	6	0	0	0	74	0	0	1519.51	0	0	147273	1472.99	15674.2	561.675	12.7211	3033.58	306.39	0.696905
JLHl_222	2	1	4	125.704	41.4335	05/01/2018	5	977.416	2.0074	7.08678	67.5218	30.0032	120.205	-19.9043	66.9627	Group01	0	1.92339	0.596501	0.0751006	0.282034	34.6667	63.1793	43	0	6	0	13	0	6	0	0	0	74	0	0	1345.97	0	0	147273	1472.99	15674.2	561.675	12.7211	3033.58	306.39	0.696905
JLHl_241	2	1	4	125.704	41.4335	05/01/2018	5	977.416	2.0074	7.08678	67.5218	30.0032	120.205	-19.9043	66.9627	Group01	0.077287	0.896862	0.212649	0.02646	0.0368808	53	77.8627	43	0	6	0	13	0	6	0	0	0	74	0	0	967.756	0	0	147273	1472.99	15674.2	561.675	12.7211	3033.58	306.39	0.696905
JLHl_381	1	1	4	125.94	41.7293	01/07/2017	5	968.983	2.0156	6.58112	67.3539	29.8668	110.674	-20.4893	64.3226	Group01	0	0.674051	0.191802	0.0233457	0.174049	58.1429	120.614	41	0	3	17	0	0	0	0	0	0	0	0	80	1742.53	0	0	87791.6	355.51	7570.31	0	16.0568	1840.16	0	0.562889
JLHl_383	1	1	4	125.94	41.7293	01/07/2017	5	968.983	2.0156	6.58112	67.3539	29.8668	110.674	-20.4893	64.3226	Group01	0	0.758768	0.219775	0.0388389	0.228373	34.875	111.122	41	0	3	17	0	0	0	0	0	0	0	0	80	1160.02	0	0	87791.6	355.51	7570.31	0	16.0568	1840.16	0	0.562889
JLHl_384	2	1	4	125.94	41.7293	01/07/2017	5	968.983	2.0156	6.58112	67.3539	29.8668	110.674	-20.4893	64.3226	Group01	0	1.58075	0.391846	0.0278698	0.29838	62	97.5053	41	0	3	17	0	0	0	0	0	0	0	0	80	2793.02	0	0	87791.6	355.51	7570.31	0	16.0568	1840.16	0	0.562889
JSHl_1151	1	1	4	118.545	33.0169	05/03/2019	1	1011.97	2.11867	16.0692	73.4798	34.2884	173.515	-1.73376	94.311	Group01	0	0.564144	0.118548	0.0263835	0.0134867	45.5	57.8946	35	0	0	0	0	0	0	0	0	0	87	0	13	1405.08	718.5	591.14	145325	208.726	4666.36	327.593	0.922518	11618.2	38.2132	0.627509
JSHl_1414	1	2	2	119.683	31.2414	07/02/2019	1	1014.54	2.25486	17.2137	76.0272	35.5324	170.88	0.597917	123.691	Group01	0	3.15378	0.799206	0.146477	0.258904	43.3333	73.7202	50	0	0	0	0	0	0	10	0	0	90	0	0	900.631	0	12.8241	122546	293.79	2557.31	400.254	10.7937	3905.42	168.907	0.403327
JSHl_1415	1	2	2	118.615	32.4772	08/10/2019	1	1012.68	2.17135	16.2545	74.9231	34.5327	178.756	-1.48013	98.8502	Group01	0	2.96493	0.799548	0.226761	0.673282	23.5	29.4515	42	0	0	0	0	0	0	0	0	0	100	0	0	595.136	332.5	1688.6	55559.7	359.294	14287.9	736.555	0.688996	14279.8	0	1.47063
JSHl_1416	1	2	2	118.615	32.4772	08/10/2019	1	1012.68	2.17135	16.2545	74.9231	34.5327	178.756	-1.48013	98.8502	Group01	0	2.01317	0.517849	0.0669046	0.0966751	31.5	67.1649	42	0	0	0	0	0	0	0	0	0	100	0	0	653.951	332.5	1688.6	55559.7	359.294	14287.9	736.555	0.688996	14279.8	0	1.47063
JSHl_1417	1	2	2	118.615	32.4772	08/10/2019	1	1012.68	2.17135	16.2545	74.9231	34.5327	178.756	-1.48013	98.8502	Group01	0	1.93083	0.533502	0.0612467	0.0393216	37.3333	59.8321	42	0	0	0	0	0	0	0	0	0	100	0	0	710.885	332.5	1688.6	55559.7	359.294	14287.9	736.555	0.688996	14279.8	0	1.47063
JSHl_504	1	1	2	118.576	34.6662	09/02/2018	1	1011.82	2.1239	14.9664	69.1404	32.6883	145.051	-4.42081	73.5301	Group01	0	0.252681	0.0491351	0.0262919	0.00548312	41.1111	55.3541	30	0	0	0	0	0	0	0	0	0	100	0	0	1736.84	108	163.081	128956	2126.08	8484.21	367.369	0.776863	6929.32	0	0.732082
JSHl_505	1	1	4	118.576	34.6662	09/02/2018	1	1011.82	2.1239	14.9664	69.1404	32.6883	145.051	-4.42081	73.5301	Group01	0	0.163817	0.0302758	0.03033	0.00331123	37	52.1403	30	0	0	0	0	0	0	0	0	0	100	0	0	1700.13	108	163.081	128956	2126.08	8484.21	367.369	0.776863	6929.32	0	0.732082
JSHl_506	1	1	4	118.576	34.6662	09/02/2018	1	1011.82	2.1239	14.9664	69.1404	32.6883	145.051	-4.42081	73.5301	Group01	0	0.240443	0.0474115	0.0262443	0.00497784	42.3333	67.0947	30	0	0	0	0	0	0	0	0	0	100	0	0	1636.42	108	163.081	128956	2126.08	8484.21	367.369	0.776863	6929.32	0	0.732082
JSHl_507	1	1	4	118.576	34.6662	09/02/2018	1	1011.82	2.1239	14.9664	69.1404	32.6883	145.051	-4.42081	73.5301	Group01	0.0557547	0.6231	0.140218	0.0264338	0.0161202	45.875	69.0187	30	0	0	0	0	0	0	0	0	0	100	0	0	2483.89	108	163.081	128956	2126.08	8484.21	367.369	0.776863	6929.32	0	0.732082
JSHl_508	1	1	4	115.337	34.0961	09/02/2018	1	1011.16	2.07494	15.566	69.3149	34.0558	166.127	-3.72928	60.918	Group02	0	0.389785	0.0796998	0.0285948	0.00906416	40.625	54.7156	34	0	0	0	0	0	0	0	0	0	100	0	0	2127.98	47	0	194139	4220.34	25742.4	34161.6	3.52706	57622.4	184.286	1.61075
JSHl_509	1	1	4	118.323	32.8317	09/02/2018	1	1012.21	2.20321	15.9847	74.6957	34.3163	175.386	-2.07575	93.1876	Group01	0	0.502406	0.107358	0.0266731	0.0112975	44.8	72.4272	35	0	0	0	0	0	0	0	0	0	83	0	17	2001.42	240.5	1706.74	60718.3	105.842	5991.14	1321.22	0.554881	9159.88	4.51309	1.16643
JXHl_582	1	2	1	115.545	28.6367	05/18/2018	1	992.563	1.85612	17.96	77.2381	35.1444	190.726	2.41375	154.86	Group03	0.348019	0.852912	0.232867	0.031037	0.284689	44.5	65.5497	59	0	0	0	0	0	0	0	0	11	89	0	0	1094.08	0	2084.41	114194	1089.4	12160.2	0.836508	4.80231	9450.27	0	0.950422
LNHl_331	1	1	4	119.403	41.158	01/07/2017	2	966.227	2.46083	9.31669	51.2979	31.0179	149.424	-16.6956	45.672	Group01	0	0.981371	0.309345	0.0301646	0.340939	52.2	64.1754	34	0	0	0	0	0	0	0	0	0	100	0	0	1497.57	0	0	92854.4	965.075	14069.2	5205.24	25.6932	3301.32	3463.52	1.19379
LNHl_332	1	1	4	119.403	41.158	01/07/2017	2	966.227	2.46083	9.31669	51.2979	31.0179	149.424	-16.6956	45.672	Group01	0	0.493566	0.135013	0.0296433	0.125405	42.3333	58.0135	34	0	0	0	0	0	0	0	0	0	100	0	0	1683.87	0	0	92854.4	965.075	14069.2	5205.24	25.6932	3301.32	3463.52	1.19379
LNHl_335	2	1	4	119.403	41.158	01/07/2017	2	966.227	2.46083	9.31669	51.2979	31.0179	149.424	-16.6956	45.672	Group01	0	1.81875	0.60911	0.0532971	0.465021	59	113.561	34	0	0	0	0	0	0	0	0	0	100	0	0	2864.06	0	0	92854.4	965.075	14069.2	5205.24	25.6932	3301.32	3463.52	1.19379
LNHl_336	2	1	4	119.403	41.158	01/07/2017	2	966.227	2.46083	9.31669	51.2979	31.0179	149.424	-16.6956	45.672	Group01	0	1.96113	0.65665	0.0549524	0.413493	64	114.728	34	0	0	0	0	0	0	0	0	0	100	0	0	3107.12	0	0	92854.4	965.075	14069.2	5205.24	25.6932	3301.32	3463.52	1.19379
LNHl_389	1	1	4	121.253	38.8455	01/07/2017	1	1007.09	3.04012	12.1944	60.9716	30.3299	154.169	-7.72605	44.2547	Group01	0	0.880244	0.284543	0.0297385	0.244372	48.1111	68.3022	32	0	13	0	1	0	0	13	0	0	69	0	4	2085.25	0	0	84158.8	929.059	3160.4	1421.08	24.0802	8156.42	1021.3	0.875888
LNHl_390	1	1	4	119.411	41.2413	01/07/2017	2	962.498	2.45274	9.1907	50.4481	30.9296	147.766	-16.8315	44.2732	Group01	0	1.26814	0.442035	0.0365761	0.398491	54.5	121.697	34	0	0	0	0	0	0	0	0	0	52	0	48	2117.92	0	0	92365.5	895.409	11565.3	4302.65	24.4921	3745	4398.27	1.16846
LNHl_391	1	1	4	119.411	41.2413	01/07/2017	2	962.498	2.45274	9.1907	50.4481	30.9296	147.766	-16.8315	44.2732	Group01	0	0.503747	0.123095	0.0242633	0.096207	49.1429	72.6588	34	0	0	0	0	0	0	0	0	0	52	0	48	1776.8	0	0	92365.5	895.409	11565.3	4302.65	24.4921	3745	4398.27	1.16846
LNHl_392	1	1	4	119.411	41.2413	01/07/2017	2	962.498	2.45274	9.1907	50.4481	30.9296	147.766	-16.8315	44.2732	Group01	0	1.23821	0.460323	0.0514711	0.297959	43.5	63.215	34	0	0	0	0	0	0	0	0	0	52	0	48	2336.68	0	0	92365.5	895.409	11565.3	4302.65	24.4921	3745	4398.27	1.16846
LNHl_393	2	1	4	119.411	41.2413	01/07/2017	2	962.498	2.45274	9.1907	50.4481	30.9296	147.766	-16.8315	44.2732	Group01	0	1.5666	0.480903	0.0428094	0.402492	48	80.2529	34	0	0	0	0	0	0	0	0	0	52	0	48	2995.08	0	0	92365.5	895.409	11565.3	4302.65	24.4921	3745	4398.27	1.16846
LNHl_396	1	1	4	121.253	38.8455	01/07/2017	1	1007.09	3.04012	12.1944	60.9716	30.3299	154.169	-7.72605	44.2547	Group01	0	1.35263	0.451515	0.0405157	0.407765	47.5	63.1043	32	0	13	0	1	0	0	13	0	0	69	0	4	2023.57	0	0	84158.8	929.059	3160.4	1421.08	24.0802	8156.42	1021.3	0.875888
LNHl_397	1	1	4	121.253	38.8455	01/07/2017	1	1007.09	3.04012	12.1944	60.9716	30.3299	154.169	-7.72605	44.2547	Group01	0	1.32037	0.494874	0.0565629	0.295226	39.2	60.5139	32	0	13	0	1	0	0	13	0	0	69	0	4	2147.91	0	0	84158.8	929.059	3160.4	1421.08	24.0802	8156.42	1021.3	0.875888
LNHl_417	1	1	1	123.091	40.0809	08/01/2018	5	1009.19	2.55061	9.03836	67.4718	30.109	157.648	-15.8198	58.6074	Group01	0	0.786561	0.281106	0.0409125	0.293356	37.75	53.4015	36	0	40	0	0	0	0	4	0	0	57	0	0	1830.61	0	0	117965	1547.48	19242.8	955.326	18.7946	14936.7	0	1.1112
LNHl_420	1	1	2	124.937	40.798	08/01/2018	5	985.799	2.07294	7.71046	68.3645	29.6843	135.096	-19.4702	80.2003	Group01	0	2.19158	0.652626	0.0738139	0.42348	46	58.8641	43	0	20	0	0	0	0	17	0	9	45	0	9	2160.14	0	0	36287.9	1318.15	11268.9	3477.92	28.839	2794.58	0	1.46937
LNHl_421	2	1	2	124.937	40.798	08/01/2018	5	985.799	2.07294	7.71046	68.3645	29.6843	135.096	-19.4702	80.2003	Group01	0	1.46176	0.40705	0.0301158	0.124457	60.5	124.779	43	0	20	0	0	0	0	17	0	9	45	0	9	3007.73	0	0	36287.9	1318.15	11268.9	3477.92	28.839	2794.58	0	1.46937
LNHl_422	2	1	2	124.937	40.798	08/01/2018	5	985.799	2.07294	7.71046	68.3645	29.6843	135.096	-19.4702	80.2003	Group01	0	2.21375	0.685497	0.0691223	0.261111	48	65.1713	43	0	20	0	0	0	0	17	0	9	45	0	9	2866.21	0	0	36287.9	1318.15	11268.9	3477.92	28.839	2794.58	0	1.46937
LNHl_423	2	1	2	124.937	40.798	08/01/2018	5	985.799	2.07294	7.71046	68.3645	29.6843	135.096	-19.4702	80.2003	Group01	0	2.43012	0.723082	0.0573202	0.330183	69.1111	117.853	43	0	20	0	0	0	0	17	0	9	45	0	9	2517.12	0	0	36287.9	1318.15	11268.9	3477.92	28.839	2794.58	0	1.46937
LNHl_424	2	1	2	124.937	40.798	08/01/2018	5	985.799	2.07294	7.71046	68.3645	29.6843	135.096	-19.4702	80.2003	Group01	0	1.72975	0.602686	0.0599262	0.281377	64.75	102.491	43	0	20	0	0	0	0	17	0	9	45	0	9	2729.39	0	0	36287.9	1318.15	11268.9	3477.92	28.839	2794.58	0	1.46937
LNHl_425	2	1	2	124.937	40.798	08/01/2018	5	985.799	2.07294	7.71046	68.3645	29.6843	135.096	-19.4702	80.2003	Group01	0.910886	2.07102	0.66525	0.0506323	0.366565	62.6	89.9332	43	0	20	0	0	0	0	17	0	9	45	0	9	2777.23	0	0	36287.9	1318.15	11268.9	3477.92	28.839	2794.58	0	1.46937
LNHl_426	1	1	2	123.091	40.0809	08/01/2018	5	1009.19	2.55061	9.03836	67.4718	30.109	157.648	-15.8198	58.6074	Group01	0	0.5506	0.11936	0.0264079	0.017593	52	69.5489	36	0	40	0	0	0	0	4	0	0	57	0	0	2275.98	0	0	117965	1547.48	19242.8	955.326	18.7946	14936.7	0	1.1112
LNHl_427	2	1	2	124.937	40.798	08/01/2018	5	985.799	2.07294	7.71046	68.3645	29.6843	135.096	-19.4702	80.2003	Group01	0	1.19869	0.341241	0.0266317	0.0672393	59.5455	86.7757	43	0	20	0	0	0	0	17	0	9	45	0	9	2829.7	0	0	36287.9	1318.15	11268.9	3477.92	28.839	2794.58	0	1.46937
LNHl_428	1	1	2	124.937	40.798	08/01/2018	5	985.799	2.07294	7.71046	68.3645	29.6843	135.096	-19.4702	80.2003	Group01	0	1.33595	0.521848	0.0565239	0.271	37.125	41.6099	43	0	20	0	0	0	0	17	0	9	45	0	9	1986.08	0	0	36287.9	1318.15	11268.9	3477.92	28.839	2794.58	0	1.46937
LNHl_429	2	1	3	124.937	40.798	08/01/2018	5	985.799	2.07294	7.71046	68.3645	29.6843	135.096	-19.4702	80.2003	Group01	0	1.73661	0.572396	0.0570393	0.24713	48	59.2922	43	0	20	0	0	0	0	17	0	9	45	0	9	2587.31	0	0	36287.9	1318.15	11268.9	3477.92	28.839	2794.58	0	1.46937
LNHl_431	1	1	2	123.091	40.0809	08/01/2018	5	1009.19	2.55061	9.03836	67.4718	30.109	157.648	-15.8198	58.6074	Group01	0	0.09265	0.0157105	0.0274584	0.00168033	39.8	58.0913	36	0	40	0	0	0	0	4	0	0	57	0	0	992.118	0	0	117965	1547.48	19242.8	955.326	18.7946	14936.7	0	1.1112
LNhl_46	1	1	4	122.995	41.1088	01/07/2017	1	1007.35	2.48228	11.2649	50.0384	31.2226	130.221	-12.7896	52.9395	Group01	0	2.43264	0.716257	0.167824	0.616274	23.5	33.5383	40	0	0	0	0	0	0	0	0	0	0	0	100	158.038	0	0	39960.7	16.2486	2460.79	22.1954	28.9865	3791.98	1.8431	0.720315
LNhl_47	2	1	4	122.995	41.1088	01/07/2017	1	1007.35	2.48228	11.2649	50.0384	31.2226	130.221	-12.7896	52.9395	Group01	0	2.87119	0.784056	0.210493	0.703851	25.75	31.445	40	0	0	0	0	0	0	0	0	0	0	0	100	167.45	0	0	39960.7	16.2486	2460.79	22.1954	28.9865	3791.98	1.8431	0.720315
LNHl_571	1	2	2	123.091	40.0809	08/01/2018	5	1009.19	2.55061	9.03836	67.4718	30.109	157.648	-15.8198	58.6074	Group01	0.0272482	0.0171384	0.00239802	0.0501202	0.000299529	22	29.3823	36	0	40	0	0	0	0	4	0	0	57	0	0	282.476	0	0	117965	1547.48	19242.8	955.326	18.7946	14936.7	0	1.1112
LNHl_572	1	2	2	123.091	40.0809	08/01/2018	5	1009.19	2.55061	9.03836	67.4718	30.109	157.648	-15.8198	58.6074	Group01	0	0.218997	0.0593368	0.0408877	0.0744269	26.2	33.6056	36	0	40	0	0	0	0	4	0	0	57	0	0	451.505	0	0	117965	1547.48	19242.8	955.326	18.7946	14936.7	0	1.1112
LNHl_575	1	2	2	124.937	40.798	08/01/2018	5	985.799	2.07294	7.71046	68.3645	29.6843	135.096	-19.4702	80.2003	Group01	0	0.62646	0.211088	0.0422523	0.208248	37	47.3618	43	0	20	0	0	0	0	17	0	9	45	0	9	1027.13	0	0	36287.9	1318.15	11268.9	3477.92	28.839	2794.58	0	1.46937
LNHl_608	1	2	2	122.235	40.6679	06/01/2018	1	1016.18	2.89377	10.5334	62.9616	30.4817	150.001	-13.5495	47.4202	Group01	6.39591	0.00463865	0.00056257	0.0526612	0.00015569	22	27.6769	32	0	0	0	0	0	0	0	0	0	0	0	100	88.0683	0	0	222118	64.7175	18811.5	48.1873	20.2132	1277.15	0	0.448072
NXHl_1137	2	1	2	106.467	35.3485	05/28/2019	4	863.224	1.90834	10.1351	62.1663	30.9479	74.8407	-9.29888	48.7769	Group06	0	2.52854	0.797931	0.126892	0.352141	50	138.626	61	0	0	0	0	0	0	0	0	23	77	0	0	844.928	494.5	0	4534.63	5381.89	94.1677	770.911	3.34663	339.501	2792.95	1.93573
NXHl_1515	1	2	2	106.467	35.3485	01/07/2017	4	863.224	1.90834	10.1351	62.1663	30.9479	74.8407	-9.29888	48.7769	Group06	0	1.69386	0.450588	0.0230396	0.0603367	82.5455	284.784	61	0	0	0	0	0	0	0	0	23	77	0	0	291.141	494.5	0	4534.63	5381.89	94.1677	770.911	3.34663	339.501	2792.95	1.93573
NXHl_1516	1	2	2	106.467	35.3485	01/07/2017	4	863.224	1.90834	10.1351	62.1663	30.9479	74.8407	-9.29888	48.7769	Group06	0	2.75434	0.770816	0.11188	0.466643	42.5	82.2129	61	0	0	0	0	0	0	0	0	23	77	0	0	933.22	494.5	0	4534.63	5381.89	94.1677	770.911	3.34663	339.501	2792.95	1.93573
NXHl_1517	1	2	2	106.467	35.3485	01/07/2017	4	863.224	1.90834	10.1351	62.1663	30.9479	74.8407	-9.29888	48.7769	Group06	0	3.82073	0.869888	0.108249	0.695545	82.6667	166.251	61	0	0	0	0	0	0	0	0	23	77	0	0	687.737	494.5	0	4534.63	5381.89	94.1677	770.911	3.34663	339.501	2792.95	1.93573
NXHl_1518	1	2	2	106.467	35.3485	01/07/2017	4	863.224	1.90834	10.1351	62.1663	30.9479	74.8407	-9.29888	48.7769	Group06	0	3.15546	0.844797	0.102273	0.500477	68	144.012	61	0	0	0	0	0	0	0	0	23	77	0	0	487.256	494.5	0	4534.63	5381.89	94.1677	770.911	3.34663	339.501	2792.95	1.93573
NXHl_1519	1	2	1	106.429	35.3261	01/07/2017	4	860.654	2.12111	9.96518	62.3951	30.5813	73.5514	-9.64026	47.8639	Group06	0	3.51332	0.852386	0.12782	0.681548	57	92.2049	61	0	0	0	0	0	0	0	0	23	77	0	0	609.313	227.5	0	3098.07	4980.86	380.588	850.035	11.7867	3520.59	2483.01	2.27795
NXHl_1520	1	2	1	106.429	35.3261	01/07/2017	4	860.654	2.12111	9.96518	62.3951	30.5813	73.5514	-9.64026	47.8639	Group06	0	2.81821	0.794287	0.124645	0.443677	46	67.5866	61	0	0	0	0	0	0	0	0	23	77	0	0	740.653	227.5	0	3098.07	4980.86	380.588	850.035	11.7867	3520.59	2483.01	2.27795
NXHl_1521	1	2	1	106.429	35.3261	01/07/2017	4	860.654	2.12111	9.96518	62.3951	30.5813	73.5514	-9.64026	47.8639	Group06	0	2.77909	0.786704	0.106553	0.444619	53.3333	73.1808	61	0	0	0	0	0	0	0	0	23	77	0	0	338.802	227.5	0	3098.07	4980.86	380.588	850.035	11.7867	3520.59	2483.01	2.27795
NXHl_1522	1	2	1	106.429	35.3261	01/07/2017	4	860.654	2.12111	9.96518	62.3951	30.5813	73.5514	-9.64026	47.8639	Group06	0	3.25671	0.845086	0.0838337	0.439538	81.0909	161.302	61	0	0	0	0	0	0	0	0	23	77	0	0	612.634	227.5	0	3098.07	4980.86	380.588	850.035	11.7867	3520.59	2483.01	2.27795
NXHl_1523	1	2	2	106.432	35.3053	01/07/2017	4	866.717	2.12111	10.3195	62.8682	30.8822	73.8238	-9.23598	48.211	Group06	262.904	1.9204	0.565978	0.0794494	0.135393	30.6667	44.1392	64	0	0	0	0	0	0	0	0	11	89	0	0	1490.46	317	0	3098.07	4980.86	380.588	850.035	11.7867	3520.59	2483.01	2.27795
NXHl_289	1	1	2	106.466	35.4333	06/23/2018	4	857.778	1.90834	9.82275	61.6053	30.672	74.5176	-9.66092	48.4053	Group06	0	1.57277	0.362164	0.0319959	0.0217132	50.1111	61.5851	60	0	0	0	0	0	0	0	0	52	48	0	0	2759.12	253.5	0	3716.92	4709.82	122.908	705.114	2.85698	40.5463	1683.6	1.82739
NXHl_290	2	1	2	106.466	35.4333	06/23/2018	4	857.778	1.90834	9.82275	61.6053	30.672	74.5176	-9.66092	48.4053	Group06	0.0536465	2.67424	0.811649	0.136135	0.442152	46.2	142.756	60	0	0	0	0	0	0	0	0	52	48	0	0	3206.96	253.5	0	3716.92	4709.82	122.908	705.114	2.85698	40.5463	1683.6	1.82739
SCHl_1348	1	1	4	104.24	29.7117	07/26/2019	1	972.163	1.58541	18.561	77.0396	32.5451	125.385	4.57146	89.8826	Group05	0.046438	3.82914	0.899575	0.262044	0.689648	38.5	47.7888	76	0	0	0	0	0	0	0	0	0	100	0	0	1606.2	1593	483.793	214753	362.432	35761.1	1146.25	92.8904	18388.3	32.0514	0.982828
SCHl_1358	1	2	2	103.386	29.4972	07/24/2019	3	748.442	1.89446	6.5414	84.7015	26.8799	117.494	-6.80711	148.641	Group05	0	2.92845	0.795256	0.271341	0.683223	18.2	20.8283	97	0	0	0	5	14	0	25	0	0	56	0	0	488.976	1281.5	228.618	121705	912.344	20931.1	17.6923	91.3226	7997.56	0	0.94015
SDHl_365	1	1	4	117.375	36.5905	01/07/2017	1	982.69	2.21432	13.9941	58.5938	32.2988	198.458	-6.49399	64.7092	Group01	0	0.870355	0.296811	0.0323203	0.267364	49.25	81.0547	31	0	0	0	0	0	0	0	0	0	100	0	0	1489.28	16	0	324013	1807.47	16758.5	8071	2.31107	25763.1	4451.3	0.889144
SDHl_366	2	1	4	117.375	36.5905	01/07/2017	1	982.69	2.21432	13.9941	58.5938	32.2988	198.458	-6.49399	64.7092	Group01	0	1.90148	0.542126	0.0376553	0.423467	64.4286	100.766	31	0	0	0	0	0	0	0	0	0	100	0	0	2690.55	16	0	324013	1807.47	16758.5	8071	2.31107	25763.1	4451.3	0.889144
SDHl_368	1	1	4	117.371	36.4777	01/07/2017	2	974.722	2.19844	13.5907	59.1216	32.0292	200.591	-6.78843	65.7397	Group01	0	0.731003	0.218059	0.0355241	0.204853	39.3333	45.6328	31	0	0	0	0	0	0	0	0	0	100	0	0	1395.38	16	3.54717	128187	651.496	15894.7	4050.56	2.58643	10024.6	1607.23	1.07243
SDHl_369	2	1	4	117.371	36.4777	01/07/2017	2	974.722	2.19844	13.5907	59.1216	32.0292	200.591	-6.78843	65.7397	Group01	0.0129212	1.34269	0.421179	0.0352582	0.344976	52.5	100.077	31	0	0	0	0	0	0	0	0	0	100	0	0	2385.85	16	3.54717	128187	651.496	15894.7	4050.56	2.58643	10024.6	1607.23	1.07243
SDHl_385	1	1	4	117.957	35.681	01/07/2017	2	997.223	2.36677	14.5841	62.5679	32.4011	175.188	-6.28619	62.1022	Group01	0	0.915892	0.306535	0.0351715	0.295164	47.4286	93.974	30	0	0	6	0	0	0	0	0	0	94	0	0	2314.49	236	0	131871	236.618	9550.12	5581.64	2.9234	15094.6	1096.71	1.03537
SDHl_386	1	1	4	117.957	35.681	01/07/2017	2	997.223	2.36677	14.5841	62.5679	32.4011	175.188	-6.28619	62.1022	Group01	0	0.463003	0.101548	0.0300818	0.0106053	41.6667	74.9434	30	0	0	6	0	0	0	0	0	0	94	0	0	2243.2	236	0	131871	236.618	9550.12	5581.64	2.9234	15094.6	1096.71	1.03537
SDHl_387	1	1	4	117.957	35.681	01/07/2017	2	997.223	2.36677	14.5841	62.5679	32.4011	175.188	-6.28619	62.1022	Group01	0	0.54599	0.125199	0.0317533	0.0135657	37.2	55.0885	30	0	0	6	0	0	0	0	0	0	94	0	0	2471.85	236	0	131871	236.618	9550.12	5581.64	2.9234	15094.6	1096.71	1.03537
SDHl_388	2	1	4	117.957	35.681	01/07/2017	2	997.223	2.36677	14.5841	62.5679	32.4011	175.188	-6.28619	62.1022	Group01	0	1.19855	0.309744	0.0314943	0.177827	48.5	63.1034	30	0	0	6	0	0	0	0	0	0	94	0	0	2715.71	236	0	131871	236.618	9550.12	5581.64	2.9234	15094.6	1096.71	1.03537
SDHl_408	1	1	4	119.316	35.7416	01/07/2017	2	1007.5	2.17036	14.0885	66.4563	31.7942	168.121	-5.27201	56.941	Group01	0	0.32106	0.0710804	0.0229047	0.0689163	66.5	73.7197	27	0	0	0	0	0	0	0	0	0	100	0	0	1795.73	323	0	181022	362.029	17804	11419.3	2.14786	11976.6	0	0.9959
SDHl_409	2	1	4	119.316	35.7416	01/07/2017	2	1007.5	2.17036	14.0885	66.4563	31.7942	168.121	-5.27201	56.941	Group01	0.0412865	1.75748	0.583799	0.0471114	0.392308	62	114.167	27	0	0	0	0	0	0	0	0	0	100	0	0	2684.53	323	0	181022	362.029	17804	11419.3	2.14786	11976.6	0	0.9959
SDhl_41	1	1	4	116.777	36.0436	08/01/2017	2	957.159	2.23294	12.2578	64.6649	31.9191	170.736	-7.78616	64.3513	Group02	0	1.41934	0.407718	0.0359231	0.122165	58.1429	118.492	30	0	0	0	0	0	0	0	0	0	100	0	0	110.25	13	0	385745	774.016	61030.9	17052.1	2.14247	37022.7	8669.51	1.22418
SDhl_43	1	1	4	116.806	36.0653	08/01/2017	2	957.159	2.23294	12.2578	64.6649	31.9191	170.736	-7.78616	64.3513	Group02	0	2.38279	0.732786	0.101144	0.0883798	39	62.6347	30	0	0	0	0	0	0	0	0	0	100	0	0	104.949	14	0	385745	774.016	61030.9	17052.1	2.14247	37022.7	8669.51	1.22418
SDhl_44	1	1	4	117.378	36.5861	08/01/2017	1	982.69	2.21432	13.9941	58.5938	32.2988	198.458	-6.49399	64.7092	Group01	0	1.80313	0.540863	0.066	0.0653907	35	59.9298	31	0	0	0	0	0	0	0	0	0	100	0	0	73.5212	16	0	324013	1807.47	16758.5	8071	2.31107	25763.1	4451.3	0.889144
SDhl_45	2	1	4	117.378	36.5861	08/01/2017	1	982.69	2.21432	13.9941	58.5938	32.2988	198.458	-6.49399	64.7092	Group01	0	1.95999	0.607403	0.06703	0.0690532	47	73.303	31	0	0	0	0	0	0	0	0	0	100	0	0	82.3795	16	0	324013	1807.47	16758.5	8071	2.31107	25763.1	4451.3	0.889144
SxHl_1023	1	1	4	113.514	36.1502	05/27/2019	2	932.072	2.36542	12.274	58.0376	32.5245	148.649	-7.95686	48.3386	Group03	0.351989	1.15407	0.339248	0.0329006	0.344836	52.4286	72.6298	43	0	0	0	0	0	0	10	0	45	45	0	0	1847.71	25.5	0	9139.65	67.2204	3113.5	3835	3.6818	1424.14	2343.2	2.05694
SxHl_1203	1	1	4	104.076	38.6518	06/13/2019	6	871.831	2.4356	10.4689	43.3481	31.6371	51.1533	-13.5996	13.7551	Group06	220.598	2.75384	0.805434	0.109354	0.467306	52.6	73.6112	28	0	53	0	0	0	0	0	0	25	22	0	0	1762.42	2439	0	2.53691	25.256	0.738893	498.452	23.4404	0.420059	497.303	1.30536
SxHl_1204	1	1	4	104.076	38.6518	06/13/2019	6	871.831	2.4356	10.4689	43.3481	31.6371	51.1533	-13.5996	13.7551	Group06	0	3.74307	0.881984	0.201748	0.743926	43.6667	53.4724	28	0	53	0	0	0	0	0	0	25	22	0	0	1869.97	2439	0	2.53691	25.256	0.738893	498.452	23.4404	0.420059	497.303	1.30536
SxHl_1205	1	1	4	104.076	38.6518	06/13/2019	6	871.831	2.4356	10.4689	43.3481	31.6371	51.1533	-13.5996	13.7551	Group06	0	3.6726	0.872409	0.19116	0.736689	43.625	59.6369	28	0	53	0	0	0	0	0	0	25	22	0	0	1574.79	2439	0	2.53691	25.256	0.738893	498.452	23.4404	0.420059	497.303	1.30536
SxHl_1206	2	1	4	104.076	38.6518	06/13/2019	6	871.831	2.4356	10.4689	43.3481	31.6371	51.1533	-13.5996	13.7551	Group06	0	3.81357	0.868089	0.164802	0.728892	51.25	67.2694	28	0	53	0	0	0	0	0	0	25	22	0	0	2071.56	2439	0	2.53691	25.256	0.738893	498.452	23.4404	0.420059	497.303	1.30536
SxHl_1207	2	1	4	104.076	38.6518	06/13/2019	6	871.831	2.4356	10.4689	43.3481	31.6371	51.1533	-13.5996	13.7551	Group06	0	3.84204	0.882368	0.149142	0.241043	60.2727	93.8136	28	0	53	0	0	0	0	0	0	25	22	0	0	2433.88	2439	0	2.53691	25.256	0.738893	498.452	23.4404	0.420059	497.303	1.30536
SxHl_1208	2	1	4	104.076	38.6518	06/13/2019	6	871.831	2.4356	10.4689	43.3481	31.6371	51.1533	-13.5996	13.7551	Group06	0	2.60147	0.670235	0.067388	0.0556016	54.1667	84.0484	28	0	53	0	0	0	0	0	0	25	22	0	0	2475.34	2439	0	2.53691	25.256	0.738893	498.452	23.4404	0.420059	497.303	1.30536
SXHl_1372	1	1	2	108.826	34.0664	08/04/2019	1	960.02	2.02499	14.8307	66.5021	34.5162	94.38	-4.05173	54.2062	Group05	0.0273974	2.9992	0.778663	0.110195	0.122321	45.5	71.4073	68	0	0	0	0	0	0	0	0	0	87	0	13	1593.92	1211.5	0	44657.5	1008	8601.09	1565.5	0.660656	14139.4	0	1.46235
SXHl_1373	1	1	2	108.826	34.0664	08/04/2019	1	960.02	2.02499	14.8307	66.5021	34.5162	94.38	-4.05173	54.2062	Group05	0.740743	3.6576	0.873663	0.247355	0.734426	33.5	39.4941	68	0	0	0	0	0	0	0	0	0	87	0	13	1177.96	1211.5	0	44657.5	1008	8601.09	1565.5	0.660656	14139.4	0	1.46235
SXHl_1402	1	2	2	108.826	34.0664	08/04/2019	1	960.02	2.02499	14.8307	66.5021	34.5162	94.38	-4.05173	54.2062	Group05	0	2.72515	0.753136	0.168784	0.673787	27.5	39.9458	68	0	0	0	0	0	0	0	0	0	87	0	13	216.398	1211.5	0	44657.5	1008	8601.09	1565.5	0.660656	14139.4	0	1.46235
SXHl_1403	1	2	2	108.826	34.0664	08/04/2019	1	960.02	2.02499	14.8307	66.5021	34.5162	94.38	-4.05173	54.2062	Group05	0	3.11922	0.823903	0.270414	0.680156	21.6	26.5785	68	0	0	0	0	0	0	0	0	0	87	0	13	100.984	1211.5	0	44657.5	1008	8601.09	1565.5	0.660656	14139.4	0	1.46235
SXHl_1404	1	2	2	108.826	34.0664	08/04/2019	1	960.02	2.02499	14.8307	66.5021	34.5162	94.38	-4.05173	54.2062	Group05	0.0120485	3.54648	0.882366	0.303604	0.731555	34	46.4355	68	0	0	0	0	0	0	0	0	0	87	0	13	106.651	1211.5	0	44657.5	1008	8601.09	1565.5	0.660656	14139.4	0	1.46235
SXHl_1405	1	2	2	108.826	34.0664	08/04/2019	1	960.02	2.02499	14.8307	66.5021	34.5162	94.38	-4.05173	54.2062	Group05	0	3.10187	0.804193	0.196426	0.686041	31	39.9172	68	0	0	0	0	0	0	0	0	0	87	0	13	189.428	1211.5	0	44657.5	1008	8601.09	1565.5	0.660656	14139.4	0	1.46235
SXHl_1406	1	2	2	108.826	34.0664	08/04/2019	1	960.02	2.02499	14.8307	66.5021	34.5162	94.38	-4.05173	54.2062	Group05	0	3.04365	0.78852	0.157619	0.673631	31	44.6606	68	0	0	0	0	0	0	0	0	0	87	0	13	243.314	1211.5	0	44657.5	1008	8601.09	1565.5	0.660656	14139.4	0	1.46235
SXHl_1407	1	2	2	108.826	34.0664	08/04/2019	1	960.02	2.02499	14.8307	66.5021	34.5162	94.38	-4.05173	54.2062	Group05	0	3.07049	0.850536	0.41816	0.553232	16.2	21.9099	68	0	0	0	0	0	0	0	0	0	87	0	13	78.3798	1211.5	0	44657.5	1008	8601.09	1565.5	0.660656	14139.4	0	1.46235
SXHl_1408	1	2	2	108.826	34.0664	08/04/2019	1	960.02	2.02499	14.8307	66.5021	34.5162	94.38	-4.05173	54.2062	Group05	0	3.15431	0.82802	0.207666	0.683764	31	45.7971	68	0	0	0	0	0	0	0	0	0	87	0	13	253.798	1211.5	0	44657.5	1008	8601.09	1565.5	0.660656	14139.4	0	1.46235
SXHl_1409	1	2	2	108.826	34.0664	08/04/2019	1	960.02	2.02499	14.8307	66.5021	34.5162	94.38	-4.05173	54.2062	Group05	0.0122928	3.44206	0.847757	0.199044	0.702086	34.5	48.8525	68	0	0	0	0	0	0	0	0	0	87	0	13	263.375	1211.5	0	44657.5	1008	8601.09	1565.5	0.660656	14139.4	0	1.46235
SXHl_1410	1	2	2	108.826	34.0664	08/04/2019	1	960.02	2.02499	14.8307	66.5021	34.5162	94.38	-4.05173	54.2062	Group05	0	3.23034	0.857867	0.370297	0.569253	21	32.3767	68	0	0	0	0	0	0	0	0	0	87	0	13	65.3151	1211.5	0	44657.5	1008	8601.09	1565.5	0.660656	14139.4	0	1.46235
SXHl_1411	1	2	2	108.826	34.0664	08/04/2019	1	960.02	2.02499	14.8307	66.5021	34.5162	94.38	-4.05173	54.2062	Group05	0	0.693007	0.165452	0.0443797	0.00441033	27.6	33.8905	68	0	0	0	0	0	0	0	0	0	87	0	13	267.549	1211.5	0	44657.5	1008	8601.09	1565.5	0.660656	14139.4	0	1.46235
SXHl_1412	1	2	2	108.826	34.0664	08/04/2019	1	960.02	2.02499	14.8307	66.5021	34.5162	94.38	-4.05173	54.2062	Group05	0	3.28578	0.820815	0.174401	0.693583	35	51.1376	68	0	0	0	0	0	0	0	0	0	87	0	13	295.499	1211.5	0	44657.5	1008	8601.09	1565.5	0.660656	14139.4	0	1.46235
SXHl_1413	1	2	2	108.826	34.0664	08/04/2019	1	960.02	2.02499	14.8307	66.5021	34.5162	94.38	-4.05173	54.2062	Group05	0	3.14362	0.82748	0.252019	0.67397	26.75	35.2577	68	0	0	0	0	0	0	0	0	0	87	0	13	112.882	1211.5	0	44657.5	1008	8601.09	1565.5	0.660656	14139.4	0	1.46235
TJHl_1209	1	1	4	117.279	40.0436	06/01/2019	2	1012.54	2.19946	12.8344	54.5551	32.5446	142.224	-10.8981	50.3958	Group01	0	3.77547	0.870072	0.167316	0.684901	57	94.2414	34	0	0	0	0	0	0	0	0	0	100	0	0	1418.01	29.5	0	124258	3454.09	1844.24	484.681	5.64391	24601.1	1144.11	0.956836
TJHl_1210	1	1	4	117.279	40.0436	06/01/2019	2	1012.54	2.19946	12.8344	54.5551	32.5446	142.224	-10.8981	50.3958	Group01	0	3.48287	0.840452	0.120533	0.0847672	61	86.4237	34	0	0	0	0	0	0	0	0	0	100	0	0	1421.77	29.5	0	124258	3454.09	1844.24	484.681	5.64391	24601.1	1144.11	0.956836
TJHl_1212	2	1	4	117.279	40.0436	06/01/2019	2	1012.54	2.19946	12.8344	54.5551	32.5446	142.224	-10.8981	50.3958	Group01	0	3.61605	0.864244	0.131539	0.189356	57.9091	82.1755	34	0	0	0	0	0	0	0	0	0	100	0	0	1971.18	29.5	0	124258	3454.09	1844.24	484.681	5.64391	24601.1	1144.11	0.956836
TJHl_449	1	1	4	117.417	40.0578	08/22/2018	2	1012.11	2.19946	12.8348	54.3699	32.4975	141.032	-10.9762	50.057	Group01	0	0.53883	0.117056	0.0306101	0.0127485	39	48.8694	34	0	0	0	0	0	18	0	0	4	28	0	51	2687.39	29	0	73846.7	2328.52	539.159	258.177	4.70038	14921	415.557	0.919351
TJHl_450	1	1	4	117.417	40.0578	08/22/2018	2	1012.11	2.19946	12.8348	54.3699	32.4975	141.032	-10.9762	50.057	Group01	0	0.411012	0.0865955	0.0280719	0.00959454	39.75	50.1885	34	0	0	0	0	0	18	0	0	4	28	0	51	2523.69	29	0	73846.7	2328.52	539.159	258.177	4.70038	14921	415.557	0.919351
TJHl_451	1	1	4	117.417	40.0578	08/22/2018	2	1012.11	2.19946	12.8348	54.3699	32.4975	141.032	-10.9762	50.057	Group01	0	0.53784	0.114572	0.0217192	0.0126827	55.2727	88.476	34	0	0	0	0	0	18	0	0	4	28	0	51	2667.45	29	0	73846.7	2328.52	539.159	258.177	4.70038	14921	415.557	0.919351
TJHl_452	2	1	4	117.417	40.0578	08/22/2018	2	1012.11	2.19946	12.8348	54.3699	32.4975	141.032	-10.9762	50.057	Group01	0	1.62657	0.407052	0.0330684	0.0588953	54.5	80.2233	34	0	0	0	0	0	18	0	0	4	28	0	51	3285.99	29	0	73846.7	2328.52	539.159	258.177	4.70038	14921	415.557	0.919351
TJHl_453	2	1	4	117.417	40.0578	08/22/2018	2	1012.11	2.19946	12.8348	54.3699	32.4975	141.032	-10.9762	50.057	Group01	10.3391	1.77938	0.444427	0.035293	0.0930307	56.1429	83.8598	34	0	0	0	0	0	18	0	0	4	28	0	51	3451.74	29	0	73846.7	2328.52	539.159	258.177	4.70038	14921	415.557	0.919351
ZJHl_461	1	1	2	122.205	30.2449	06/01/2018	1	1010.92	2.8405	17.4405	80.7895	33.9265	204.072	3.04879	133.335	Group01	0	0.883613	0.27734	0.0768765	0.240209	18.6	24.1083	10	0	6	0	0	0	0	0	0	10	15	0	68	36.5588	0	NA	NA	NA	NA	NA	NA	NA	NA	NA
ZJHl_462	1	1	2	122.205	30.2449	06/01/2018	1	1010.92	2.8405	17.4405	80.7895	33.9265	204.072	3.04879	133.335	Group01	0	1.07083	0.342345	0.0760277	0.278386	22.5	32.3576	10	0	6	0	0	0	0	0	0	10	15	0	68	31.7512	0	NA	NA	NA	NA	NA	NA	NA	NA	NA
ZJHl_463	1	1	2	122.205	30.2449	06/01/2018	1	1010.92	2.8405	17.4405	80.7895	33.9265	204.072	3.04879	133.335	Group01	0	1.16823	0.382493	0.0809708	0.303253	21.5	29.2217	10	0	6	0	0	0	0	0	0	10	15	0	68	36.3473	0	NA	NA	NA	NA	NA	NA	NA	NA	NA
ZJHl_464	2	1	2	122.205	30.2449	06/01/2018	1	1010.92	2.8405	17.4405	80.7895	33.9265	204.072	3.04879	133.335	Group01	0	1.17825	0.459527	0.0740093	0.138291	25	34.3121	10	0	6	0	0	0	0	0	0	10	15	0	68	212.188	0	NA	NA	NA	NA	NA	NA	NA	NA	NA
ZJHl_465	2	1	2	122.205	30.2449	06/01/2018	1	1010.92	2.8405	17.4405	80.7895	33.9265	204.072	3.04879	133.335	Group01	0	1.43448	0.557562	0.0837112	0.244081	29	57.5283	10	0	6	0	0	0	0	0	0	10	15	0	68	157.967	0	NA	NA	NA	NA	NA	NA	NA	NA	NA
ZJHl_466	2	1	2	122.205	30.2449	06/01/2018	1	1010.92	2.8405	17.4405	80.7895	33.9265	204.072	3.04879	133.335	Group01	0	2.28989	0.748838	0.165896	0.457955	27.3333	41.2102	10	0	6	0	0	0	0	0	0	10	15	0	68	204.615	0	NA	NA	NA	NA	NA	NA	NA	NA	NA
ZJhl_48	2	1	4	122.185	30.309	03/29/2016	1	1010.92	2.8405	17.4405	80.7895	33.9265	204.072	3.04879	133.335	Group01	0	1.01452	0.299463	0.0549029	0.0295007	29.3333	46.2908	10	0	0	0	0	0	0	11	13	0	76	0	0	79.4348	0	262.739	362481	251.513	49169.9	3767.49	16.304	5635.12	0	0.706544
ZJhl_49	1	1	1	121.024	29.0202	06/29/2016	3	1011.9	2.46724	18.216	78.7671	35.6523	175.094	2.79488	137.051	Group01	0	2.18329	0.682456	0.196823	0.616225	23.5	27.8296	53	0	0	0	12	12	0	40	0	0	36	0	0	16.8758	1007	41.556	70641	120.233	7584.11	88.7268	26.4923	13393.3	0	1.0243
ZJhl_50	1	1	1	120.956	28.9978	05/09/2016	3	1013.06	2.46724	18.317	79.0734	35.5516	175.151	2.91589	138.391	Group01	0	2.32404	0.712721	0.193386	0.585314	18.2	22.8626	54	0	0	0	16	0	0	41	0	0	43	0	0	46.7318	2473.5	27.0086	97701.3	90.1787	16291	299.896	27.1315	7393.54	0	0.923255
ZJHl_565	1	2	2	122.205	30.2449	06/01/2018	1	1010.92	2.8405	17.4405	80.7895	33.9265	204.072	3.04879	133.335	Group01	0	0.676596	0.24012	0.0572173	0.2342	25.5	29.7013	10	0	6	0	0	0	0	0	0	10	15	0	68	25.9659	0	NA	NA	NA	NA	NA	NA	NA	NA	NA
ZJHl_566	1	2	2	122.205	30.2449	06/01/2018	1	1010.92	2.8405	17.4405	80.7895	33.9265	204.072	3.04879	133.335	Group01	0	1.17794	0.522228	0.104652	0.223903	21.5	33.7481	10	0	6	0	0	0	0	0	0	10	15	0	68	40.6908	0	NA	NA	NA	NA	NA	NA	NA	NA	NA
ZJHl_567	1	2	2	122.205	30.2449	06/01/2018	1	1010.92	2.8405	17.4405	80.7895	33.9265	204.072	3.04879	133.335	Group01	0	0.862583	0.362195	0.0979923	0.292486	16.25	18.4345	10	0	6	0	0	0	0	0	0	10	15	0	68	50.8014	0	NA	NA	NA	NA	NA	NA	NA	NA	NA
